# Supplementary material for: N-(2-Bromo­benz­yl)-N′-(2-pyrid­yl)benzene-1,2-diamine
Source: Acta Crystallogr Sect E Struct Rep Online. 2009 Oct 3;65(Pt 11):o2640. doi: 10.1107/S1600536809039130 (PMC2971053; doi:10.1107/S1600536809039130)
Supplement: Supplementary file 1 [file e-65-o2640-sup1.cif]

##############################################################################
###                                                                        ###
###        Electronic paper (Acta Crystallographica Section E)             ###
###                                                                        ###
##############################################################################
#                                                                            #
# This CIF contains the data in a paper accepted for publication in Acta     #
# Crystallographica Section E. It conforms to the requirements of Notes      #
# for Authors for Section E, and has been peer reviewed under the auspices   #
# of the IUCr Commission on Journals.                                        #
#                                                                            #
# Full details of the Crystallographic Information File format               #
# are given in the paper "The Crystallographic Information File (CIF):       #
# a New Standard Archive File for Crystallography" by S. R. Hall, F. H.      #
# Allen and I. D. Brown [Acta Cryst. (1991), A47, 655-685].                  #
#                                                                            #
# The current version of the core CIF dictionary is obtainable from          #
# ftp://ftp.iucr.org/pub/cif_core.dic. The current version number is 2.4.    #
#                                                                            #
# Software is freely available for graphical display of the structure(s) in  #
# this CIF.  For information consult the CIF home page http://www.iucr.org/  #
# cif/home.html                                                              #
#                                                                            #
# This file may be used for bona fide research purposes within the           #
# scientific community so long as proper attribution is given to the journal # 
# article from which it was obtained.                                        #
#                                                                            #
##############################################################################
                                             
data_I
_audit_creation_method     SHELXL-97
_chemical_name_systematic
;
<i>N</i>-(2-Bromobenzyl)-<i>N</i>'-(2-pyridyl)benzene-1,2-diamine
;
_chemical_name_common     ?
_chemical_formula_moiety     'C18 H16 Br N3'
_chemical_formula_sum     'C18 H16 Br N3'
_chemical_formula_iupac     'C18 H16 Br N3'
_chemical_formula_weight     354.25
_chemical_melting_point     ?
_symmetry_cell_setting     triclinic
_symmetry_space_group_name_H-M     'P -1'
_symmetry_space_group_name_Hall     '-P 1'
loop_
    _symmetry_equiv_pos_as_xyz
    'x, y, z'
    '-x, -y, -z'
_cell_length_a     7.9429(5)
_cell_length_b     9.5314(8)
_cell_length_c     11.0606(8)
_cell_angle_alpha     98.741(6)
_cell_angle_beta     90.727(6)
_cell_angle_gamma     103.581(6)
_cell_volume     803.48(10)
_cell_formula_units_Z     2
_cell_measurement_reflns_used     3047
_cell_measurement_theta_min     4.6836
_cell_measurement_theta_max     34.7934
_cell_measurement_temperature     200(2)
_exptl_crystal_description     'irregular plate'
_exptl_crystal_colour     colorless
_exptl_crystal_size_max     0.51
_exptl_crystal_size_mid     0.43
_exptl_crystal_size_min     0.16
_exptl_crystal_density_diffrn     1.464
_exptl_crystal_density_meas     ?
_exptl_crystal_density_method     'not measured'
_exptl_crystal_F_000     360
_exptl_absorpt_coefficient_mu     2.558
_exptl_absorpt_correction_type     multi-scan
_exptl_absorpt_process_details
;
(CrysAlis Pro; Oxford Diffraction, 2009)
;
_exptl_absorpt_correction_T_min     0.55293
_exptl_absorpt_correction_T_max     1.00000
_exptl_special_details
;
;
_diffrn_ambient_temperature     200(2)
_diffrn_radiation_type     MoK\a
_diffrn_radiation_wavelength     0.71073
_diffrn_radiation_source     'Enhance (Mo) X-ray Source'
_diffrn_radiation_monochromator     graphite
_diffrn_measurement_device_type     'Oxford Diffraction Gemini R'
_diffrn_measurement_method     \w
_diffrn_detector_area_resol_mean     10.5081
_diffrn_reflns_number     8461
_diffrn_reflns_av_R_equivalents     0.0423
_diffrn_reflns_av_sigmaI/netI     0.0659
_diffrn_reflns_theta_min     4.68
_diffrn_reflns_theta_max     26.37
_diffrn_reflns_theta_full     25.00
_diffrn_measured_fraction_theta_max     0.991
_diffrn_measured_fraction_theta_full     0.992
_diffrn_reflns_limit_h_min     -9
_diffrn_reflns_limit_h_max     9
_diffrn_reflns_limit_k_min     -11
_diffrn_reflns_limit_k_max     11
_diffrn_reflns_limit_l_min     -13
_diffrn_reflns_limit_l_max     13
_diffrn_standards_number     2
_diffrn_standards_interval_count     50
_diffrn_standards_interval_time     ?
_diffrn_standards_decay_%     <2%
_refine_special_details
;
Refinement of <i>F</i>^2^ against ALL reflections. The weighted <i>R</i>-factor
<i>wR</i> and goodness of fit <i>S</i> are based on <i>F</i>^2^, conventional
<i>R</i>-factors <i>R</i> are based on <i>F</i>, with <i>F</i> set to zero for
negative <i>F</i>^2^. The threshold expression of <i>F</i>^2^ >
\s(<i>F</i>^2^) is used only for calculating <i>R</i>-factors(gt) <i>etc</i>.
and is not relevant to the choice of reflections for refinement.
<i>R</i>-factors based on <i>F</i>^2^ are statistically about twice as large
as those based on <i>F</i>, and <i>R</i>- factors based on ALL data will be
even larger.
;
_reflns_number_total     3249
_reflns_number_gt     2038
_reflns_threshold_expression     I>2\s(I)
_refine_ls_structure_factor_coef     Fsqd
_refine_ls_matrix_type     full
_refine_ls_R_factor_all     0.0705
_refine_ls_R_factor_gt     0.0390
_refine_ls_wR_factor_gt     0.0866
_refine_ls_wR_factor_ref     0.0920
_refine_ls_goodness_of_fit_ref     0.886
_refine_ls_restrained_S_all     0.886
_refine_ls_number_reflns     3249
_refine_ls_number_parameters     199
_refine_ls_number_restraints     0
_refine_ls_hydrogen_treatment     constr
_refine_ls_weighting_scheme     calc
_refine_ls_weighting_details
                  'calc w=1/[\s^2^(Fo^2^)+(0.052P)^2^] where P=(Fo^2^+2Fc^2^)/3'
_atom_sites_solution_hydrogens     geom
_atom_sites_solution_primary     direct
_atom_sites_solution_secondary     difmap
_refine_ls_shift/su_max     0.001
_refine_ls_shift/su_mean     0.000
_refine_diff_density_max     0.586
_refine_diff_density_min     -0.483
_refine_ls_extinction_method     none
_refine_ls_extinction_coef     ?
loop_
    _atom_type_symbol
    _atom_type_description
    _atom_type_scat_dispersion_real
    _atom_type_scat_dispersion_imag
    _atom_type_scat_source
    'C' 'C' 0.0033 0.0016
                         'International Tables Vol C Tables 4.2.6.8 and 6.1.1.4'
    'H' 'H' 0.0000 0.0000
                         'International Tables Vol C Tables 4.2.6.8 and 6.1.1.4'
    'N' 'N' 0.0061 0.0033
                         'International Tables Vol C Tables 4.2.6.8 and 6.1.1.4'
    'Br' 'Br' -0.2901 2.4595
                         'International Tables Vol C Tables 4.2.6.8 and 6.1.1.4'
_computing_data_collection
;
CrysAlis Pro (Oxford Diffraction, 2009)
;
_computing_cell_refinement
;
CrysAlis Pro (Oxford Diffraction, 2009)
;
_computing_data_reduction
;
CrysAlis Pro (Oxford Diffraction, 2009)
;
_computing_structure_solution     'SHELXS97 (Sheldrick, 2008)'
_computing_structure_refinement     'SHELXL97 (Sheldrick, 2008)'
_computing_molecular_graphics     'SHELXTL (Sheldrick, 2008)'
_computing_publication_material     'SHELXTL (Sheldrick, 2008)'
loop_
    _atom_site_type_symbol
    _atom_site_label
    _atom_site_fract_x
    _atom_site_fract_y
    _atom_site_fract_z
    _atom_site_U_iso_or_equiv
    _atom_site_adp_type
    _atom_site_calc_flag
    _atom_site_refinement_flags
    _atom_site_occupancy
    _atom_site_disorder_assembly
    _atom_site_disorder_group
    Br Br 0.83487(5) 0.00876(4) 0.69232(3) 0.05856(16) Uani d . 1 . .
    N N1 0.7358(3) 0.1251(3) 0.31573(19) 0.0433(6) Uani d . 1 . .
    H H1A 0.6776 0.0542 0.2595 0.052 Uiso calc R 1 . .
    N N2 0.5888(3) 0.1863(3) 0.1091(2) 0.0405(6) Uani d . 1 . .
    H H2A 0.6118 0.1008 0.0849 0.049 Uiso calc R 1 . .
    N N3 0.3381(3) 0.0980(2) -0.01114(19) 0.0326(5) Uani d . 1 . .
    C C1 0.7931(4) 0.2636(3) 0.2846(2) 0.0351(7) Uani d . 1 . .
    C C2 0.7198(4) 0.2970(3) 0.1804(2) 0.0348(7) Uani d . 1 . .
    C C3 0.7745(4) 0.4348(3) 0.1484(3) 0.0408(7) Uani d . 1 . .
    H H3A 0.7240 0.4563 0.0772 0.049 Uiso calc R 1 . .
    C C4 0.9013(4) 0.5417(4) 0.2185(3) 0.0477(8) Uani d . 1 . .
    H H4A 0.9353 0.6370 0.1975 0.057 Uiso calc R 1 . .
    C C5 0.9773(4) 0.5079(4) 0.3189(3) 0.0481(9) Uani d . 1 . .
    H H5A 1.0669 0.5799 0.3661 0.058 Uiso calc R 1 . .
    C C6 0.9258(4) 0.3714(3) 0.3522(2) 0.0467(8) Uani d . 1 . .
    H H6A 0.9807 0.3501 0.4217 0.056 Uiso calc R 1 . .
    C C1A 0.7671(4) 0.0915(3) 0.4359(2) 0.0386(7) Uani d . 1 . .
    H H1AA 0.8930 0.1249 0.4575 0.046 Uiso calc R 1 . .
    H H1AB 0.7348 -0.0160 0.4317 0.046 Uiso calc R 1 . .
    C C2A 0.6705(3) 0.1589(3) 0.5388(2) 0.0342(7) Uani d . 1 . .
    C C3A 0.6902(4) 0.1324(3) 0.6583(2) 0.0384(7) Uani d . 1 . .
    C C4A 0.6043(4) 0.1895(4) 0.7542(3) 0.0487(9) Uani d . 1 . .
    H H4AA 0.6192 0.1680 0.8342 0.058 Uiso calc R 1 . .
    C C5A 0.4973(5) 0.2775(4) 0.7325(3) 0.0563(10) Uani d . 1 . .
    H H5AA 0.4387 0.3185 0.7981 0.068 Uiso calc R 1 . .
    C C6A 0.4744(4) 0.3068(4) 0.6165(3) 0.0546(9) Uani d . 1 . .
    H H6AA 0.3992 0.3672 0.6018 0.066 Uiso calc R 1 . .
    C C7A 0.5616(4) 0.2476(3) 0.5202(3) 0.0441(8) Uani d . 1 . .
    H H7AA 0.5456 0.2690 0.4403 0.053 Uiso calc R 1 . .
    C C1B 0.4294(4) 0.2041(3) 0.0757(2) 0.0343(7) Uani d . 1 . .
    C C2B 0.3615(4) 0.3199(3) 0.1284(3) 0.0434(8) Uani d . 1 . .
    H H2BA 0.4278 0.3943 0.1892 0.052 Uiso calc R 1 . .
    C C3B 0.1994(4) 0.3253(4) 0.0920(3) 0.0492(8) Uani d . 1 . .
    H H3BA 0.1509 0.4029 0.1282 0.059 Uiso calc R 1 . .
    C C4B 0.1052(4) 0.2177(4) 0.0020(3) 0.0495(8) Uani d . 1 . .
    H H4BA -0.0076 0.2202 -0.0258 0.059 Uiso calc R 1 . .
    C C5B 0.1800(4) 0.1081(4) -0.0453(3) 0.0416(7) Uani d . 1 . .
    H H5BA 0.1155 0.0336 -0.1068 0.050 Uiso calc R 1 . .
loop_
    _atom_site_aniso_label
    _atom_site_aniso_U_11
    _atom_site_aniso_U_22
    _atom_site_aniso_U_33
    _atom_site_aniso_U_12
    _atom_site_aniso_U_13
    _atom_site_aniso_U_23
    Br 0.0621(3) 0.0737(3) 0.0418(2) 0.01693(18) -0.00365(15) 0.01454(16)
    N1 0.0608(17) 0.0325(16) 0.0236(12) -0.0093(12) -0.0039(11) -0.0031(10)
    N2 0.0443(15) 0.0301(15) 0.0423(13) 0.0096(12) -0.0114(12) -0.0092(11)
    N3 0.0360(14) 0.0304(14) 0.0282(12) 0.0038(10) -0.0026(10) 0.0016(10)
    C1 0.0394(17) 0.0335(18) 0.0242(14) -0.0033(13) 0.0026(12) -0.0020(12)
    C2 0.0414(17) 0.0313(18) 0.0255(14) 0.0038(13) -0.0022(12) -0.0071(12)
    C3 0.0469(18) 0.037(2) 0.0376(16) 0.0091(15) 0.0018(14) 0.0042(14)
    C4 0.056(2) 0.036(2) 0.0449(18) 0.0000(15) 0.0111(16) 0.0032(14)
    C5 0.052(2) 0.042(2) 0.0337(16) -0.0149(15) 0.0044(15) -0.0058(14)
    C6 0.052(2) 0.050(2) 0.0245(14) -0.0113(16) -0.0044(13) -0.0005(14)
    C1A 0.0429(18) 0.0388(19) 0.0280(14) -0.0001(13) 0.0022(12) 0.0020(12)
    C2A 0.0305(16) 0.0300(17) 0.0330(15) -0.0077(13) 0.0005(12) 0.0001(12)
    C3A 0.0389(17) 0.0340(18) 0.0325(15) -0.0070(13) 0.0020(13) 0.0000(12)
    C4A 0.055(2) 0.046(2) 0.0322(16) -0.0092(17) 0.0068(15) -0.0018(14)
    C5A 0.060(2) 0.040(2) 0.060(2) 0.0016(18) 0.0256(18) -0.0052(17)
    C6A 0.051(2) 0.041(2) 0.072(2) 0.0117(16) 0.0156(18) 0.0075(17)
    C7A 0.0418(18) 0.037(2) 0.0497(18) 0.0007(15) 0.0040(14) 0.0094(14)
    C1B 0.0397(17) 0.0336(18) 0.0284(14) 0.0055(13) 0.0060(13) 0.0058(12)
    C2B 0.052(2) 0.0335(19) 0.0420(17) 0.0080(15) 0.0057(15) -0.0006(13)
    C3B 0.054(2) 0.042(2) 0.058(2) 0.0196(17) 0.0179(17) 0.0119(16)
    C4B 0.0390(18) 0.060(2) 0.054(2) 0.0136(17) 0.0071(16) 0.0197(17)
    C5B 0.0356(18) 0.047(2) 0.0394(16) 0.0036(15) -0.0004(14) 0.0095(14)
_geom_special_details
;
All e.s.d.'s (except the e.s.d. in the dihedral angle between two l.s. planes)
are estimated using the full covariance matrix. The cell e.s.d.'s are taken
into account individually in the estimation of e.s.d.'s in distances, angles
and torsion angles; correlations between e.s.d.'s in cell parameters are only
used when they are defined by crystal symmetry. An approximate (isotropic)
treatment of cell e.s.d.'s is used for estimating e.s.d.'s involving l.s.
planes.
;
loop_
    _geom_bond_atom_site_label_1
    _geom_bond_atom_site_label_2
    _geom_bond_site_symmetry_2
    _geom_bond_distance
    _geom_bond_publ_flag
    Br C3A . 1.900(3) ?
    N1 C1 . 1.389(4) ?
    N1 C1A . 1.446(3) ?
    N1 H1A . 0.8800 ?
    N2 C1B . 1.370(3) ?
    N2 C2 . 1.423(3) ?
    N2 H2A . 0.8800 ?
    N3 C5B . 1.336(4) ?
    N3 C1B . 1.347(3) ?
    C1 C2 . 1.397(4) ?
    C1 C6 . 1.401(4) ?
    C2 C3 . 1.384(4) ?
    C3 C4 . 1.383(4) ?
    C3 H3A . 0.9500 ?
    C4 C5 . 1.372(4) ?
    C4 H4A . 0.9500 ?
    C5 C6 . 1.377(4) ?
    C5 H5A . 0.9500 ?
    C6 H6A . 0.9500 ?
    C1A C2A . 1.526(4) ?
    C1A H1AA . 0.9900 ?
    C1A H1AB . 0.9900 ?
    C2A C7A . 1.377(4) ?
    C2A C3A . 1.396(4) ?
    C3A C4A . 1.380(4) ?
    C4A C5A . 1.369(5) ?
    C4A H4AA . 0.9500 ?
    C5A C6A . 1.372(5) ?
    C5A H5AA . 0.9500 ?
    C6A C7A . 1.398(4) ?
    C6A H6AA . 0.9500 ?
    C7A H7AA . 0.9500 ?
    C1B C2B . 1.393(4) ?
    C2B C3B . 1.359(4) ?
    C2B H2BA . 0.9500 ?
    C3B C4B . 1.384(5) ?
    C3B H3BA . 0.9500 ?
    C4B C5B . 1.361(4) ?
    C4B H4BA . 0.9500 ?
    C5B H5BA . 0.9500 ?
loop_
    _geom_angle_atom_site_label_1
    _geom_angle_atom_site_label_2
    _geom_angle_atom_site_label_3
    _geom_angle_site_symmetry_1
    _geom_angle_site_symmetry_3
    _geom_angle
    _geom_angle_publ_flag
    C1 N1 C1A . . 123.2(2) ?
    C1 N1 H1A . . 118.4 ?
    C1A N1 H1A . . 118.4 ?
    C1B N2 C2 . . 124.4(2) ?
    C1B N2 H2A . . 117.8 ?
    C2 N2 H2A . . 117.8 ?
    C5B N3 C1B . . 117.5(2) ?
    N1 C1 C2 . . 119.3(2) ?
    N1 C1 C6 . . 122.5(3) ?
    C2 C1 C6 . . 118.1(3) ?
    C3 C2 C1 . . 120.1(2) ?
    C3 C2 N2 . . 121.5(3) ?
    C1 C2 N2 . . 118.4(3) ?
    C4 C3 C2 . . 121.1(3) ?
    C4 C3 H3A . . 119.5 ?
    C2 C3 H3A . . 119.5 ?
    C5 C4 C3 . . 118.9(3) ?
    C5 C4 H4A . . 120.5 ?
    C3 C4 H4A . . 120.5 ?
    C4 C5 C6 . . 121.1(3) ?
    C4 C5 H5A . . 119.4 ?
    C6 C5 H5A . . 119.4 ?
    C5 C6 C1 . . 120.6(3) ?
    C5 C6 H6A . . 119.7 ?
    C1 C6 H6A . . 119.7 ?
    N1 C1A C2A . . 115.7(3) ?
    N1 C1A H1AA . . 108.4 ?
    C2A C1A H1AA . . 108.4 ?
    N1 C1A H1AB . . 108.4 ?
    C2A C1A H1AB . . 108.4 ?
    H1AA C1A H1AB . . 107.4 ?
    C7A C2A C3A . . 116.8(2) ?
    C7A C2A C1A . . 122.8(3) ?
    C3A C2A C1A . . 120.4(3) ?
    C4A C3A C2A . . 122.6(3) ?
    C4A C3A Br . . 117.6(2) ?
    C2A C3A Br . . 119.8(2) ?
    C5A C4A C3A . . 119.1(3) ?
    C5A C4A H4AA . . 120.4 ?
    C3A C4A H4AA . . 120.4 ?
    C4A C5A C6A . . 120.3(3) ?
    C4A C5A H5AA . . 119.9 ?
    C6A C5A H5AA . . 119.9 ?
    C5A C6A C7A . . 120.0(3) ?
    C5A C6A H6AA . . 120.0 ?
    C7A C6A H6AA . . 120.0 ?
    C2A C7A C6A . . 121.3(3) ?
    C2A C7A H7AA . . 119.4 ?
    C6A C7A H7AA . . 119.4 ?
    N3 C1B N2 . . 115.0(2) ?
    N3 C1B C2B . . 121.4(3) ?
    N2 C1B C2B . . 123.7(3) ?
    C3B C2B C1B . . 119.3(3) ?
    C3B C2B H2BA . . 120.4 ?
    C1B C2B H2BA . . 120.4 ?
    C2B C3B C4B . . 119.8(3) ?
    C2B C3B H3BA . . 120.1 ?
    C4B C3B H3BA . . 120.1 ?
    C5B C4B C3B . . 117.5(3) ?
    C5B C4B H4BA . . 121.2 ?
    C3B C4B H4BA . . 121.2 ?
    N3 C5B C4B . . 124.5(3) ?
    N3 C5B H5BA . . 117.8 ?
    C4B C5B H5BA . . 117.8 ?
loop_
    _geom_torsion_atom_site_label_1
    _geom_torsion_atom_site_label_2
    _geom_torsion_atom_site_label_3
    _geom_torsion_atom_site_label_4
    _geom_torsion_site_symmetry_1
    _geom_torsion_site_symmetry_2
    _geom_torsion_site_symmetry_3
    _geom_torsion_site_symmetry_4
    _geom_torsion
    _geom_torsion_publ_flag
    C1A N1 C1 C2 . . . . -162.8(3) ?
    C1A N1 C1 C6 . . . . 18.9(4) ?
    N1 C1 C2 C3 . . . . 179.5(2) ?
    C6 C1 C2 C3 . . . . -2.0(4) ?
    N1 C1 C2 N2 . . . . -0.4(4) ?
    C6 C1 C2 N2 . . . . 178.0(2) ?
    C1B N2 C2 C3 . . . . -52.3(4) ?
    C1B N2 C2 C1 . . . . 127.6(3) ?
    C1 C2 C3 C4 . . . . -0.2(4) ?
    N2 C2 C3 C4 . . . . 179.7(3) ?
    C2 C3 C4 C5 . . . . 2.1(4) ?
    C3 C4 C5 C6 . . . . -1.8(5) ?
    C4 C5 C6 C1 . . . . -0.4(5) ?
    N1 C1 C6 C5 . . . . -179.3(3) ?
    C2 C1 C6 C5 . . . . 2.3(4) ?
    C1 N1 C1A C2A . . . . 68.9(3) ?
    N1 C1A C2A C7A . . . . -0.8(4) ?
    N1 C1A C2A C3A . . . . 179.4(2) ?
    C7A C2A C3A C4A . . . . 0.9(4) ?
    C1A C2A C3A C4A . . . . -179.3(3) ?
    C7A C2A C3A Br . . . . 179.0(2) ?
    C1A C2A C3A Br . . . . -1.2(3) ?
    C2A C3A C4A C5A . . . . -1.0(5) ?
    Br C3A C4A C5A . . . . -179.2(2) ?
    C3A C4A C5A C6A . . . . 0.8(5) ?
    C4A C5A C6A C7A . . . . -0.6(5) ?
    C3A C2A C7A C6A . . . . -0.6(4) ?
    C1A C2A C7A C6A . . . . 179.6(3) ?
    C5A C6A C7A C2A . . . . 0.4(5) ?
    C5B N3 C1B N2 . . . . 178.6(2) ?
    C5B N3 C1B C2B . . . . 0.2(4) ?
    C2 N2 C1B N3 . . . . 167.2(2) ?
    C2 N2 C1B C2B . . . . -14.5(4) ?
    N3 C1B C2B C3B . . . . 0.5(4) ?
    N2 C1B C2B C3B . . . . -177.8(3) ?
    C1B C2B C3B C4B . . . . -1.1(5) ?
    C2B C3B C4B C5B . . . . 1.0(5) ?
    C1B N3 C5B C4B . . . . -0.3(4) ?
    C3B C4B C5B N3 . . . . -0.3(5) ?
loop_
    _geom_hbond_atom_site_label_D
    _geom_hbond_atom_site_label_H
    _geom_hbond_atom_site_label_A
    _geom_hbond_site_symmetry_A
    _geom_hbond_distance_DH
    _geom_hbond_distance_HA
    _geom_hbond_distance_DA
    _geom_hbond_angle_DHA
    N2 H2A N3 2_655 0.88 2.08 2.952(3) 174.6
data_global
_journal_date_recd_electronic     2009-09-24
_journal_date_accepted     2009-09-26
_journal_name_full     'Acta Crystallographica, Section E'
_journal_year     2009
_journal_volume     65
_journal_issue     11
_journal_page_first     o2640
_journal_page_last     o2640
_journal_paper_category     QO
_journal_coeditor_code     BT5071
_publ_contact_author_name     'Harkesh B. Singh'
_publ_contact_author_address
;
Department of Chemistry
Indian Institute of Technology Bombay
Powai 400 076
India
;
_publ_contact_author_email     'chhbsia@chem.iitb.ac.in'
_publ_contact_author_fax     '91-22-2572 3480'
_publ_contact_author_phone     '91-22-2576 7190'
_publ_section_title
;
<i>N</i>-(2-Bromobenzyl)-<i>N</i>'-(2-pyridyl)benzene-1,2-diamine
;
loop_
    _publ_author_name
    _publ_author_footnote
    _publ_author_address
    'Manjare, Sudesh T.'
;
?
;
;
Department of Chemistry
Indian Institute of Technology Bombay
Powai
Mumbai 400 076
India
;
    'Singh, Harkesh B.' .
;
Department of Chemistry
Indian Institute of Technology Bombay
Powai
Mumbai 400 076
India
;
    'Butcher, Ray J.' .
;
Department of Chemistry
Howard University
525 College Street NW
Washington
DC 20059
USA
;
