# Supplementary material for: N-(2-Bromo­benz­yl)-N′-(2-pyrid­yl)benzene-1,2-diamine
Source: Acta Crystallogr Sect E Struct Rep Online. 2009 Oct 3;65(Pt 11):o2640. doi: 10.1107/S1600536809039130 (PMC2971053; doi:10.1107/S1600536809039130)
Supplement: Supplementary file 2 [file e-65-o2640-Isup2.hkl]

# 
# h,k,l, Fc-squared, Fo-squared, sigma(Fo-squared) and status flag 
# 
data_I
_shelx_title '    STM194 in P-1' 
_shelx_refln_list_code          4 
_shelx_F_calc_maximum      127.45 
_exptl_crystal_F_000       360.00 
_reflns_d_resolution_high  0.8001 
 
loop_ 
 _symmetry_equiv_pos_as_xyz 
 'x, y, z' 
 '-x, -y, -z' 
 
_cell_length_a     7.9429 
_cell_length_b     9.5314 
_cell_length_c    11.0606 
_cell_angle_alpha  98.741 
_cell_angle_beta   90.727 
_cell_angle_gamma 103.581 
 
_shelx_F_squared_multiplier     1.000 
 
loop_ 
 _refln_index_h 
 _refln_index_k 
 _refln_index_l 
 _refln_F_squared_calc 
 _refln_F_squared_meas 
 _refln_F_squared_sigma 
 _refln_observed_status 
   2   0   0     1732.18     1758.59     22.61 o 
   3   0   0     1848.97     1852.50     15.90 o 
   4   0   0      286.01      315.04     11.10 o 
   5   0   0      208.60      230.61     12.28 o 
   6   0   0      239.70      244.31     14.66 o 
   7   0   0       17.39       17.61     15.82 o 
   8   0   0       62.29       45.84     17.74 o 
   9   0   0        3.41       12.54     21.62 o 
  -9   1   0       11.70       21.00     21.36 o 
  -8   1   0      132.91      124.83     19.29 o 
  -7   1   0      190.30      173.61     16.95 o 
  -6   1   0      562.39      610.60     25.41 o 
  -5   1   0        7.27        6.29      3.62 o 
  -4   1   0      970.59      958.05     17.83 o 
  -3   1   0      443.15      404.29     15.89 o 
  -2   1   0     1531.91     1459.59     13.30 o 
   2   1   0     5652.13     5775.66     20.61 o 
   3   1   0     2216.43     2274.61     42.00 o 
   4   1   0      441.68      405.42     11.15 o 
   5   1   0      423.26      469.94     13.04 o 
   6   1   0      460.04      474.30     14.04 o 
   7   1   0       56.51       54.01     16.79 o 
   8   1   0        3.85       -4.61     26.21 o 
   9   1   0       52.24       42.07     21.83 o 
  -9   2   0       59.03       63.22     22.58 o 
  -8   2   0       10.62        8.85     18.00 o 
  -7   2   0       52.26       57.80      5.81 o 
  -6   2   0      617.53      628.59     16.84 o 
  -5   2   0      142.39      128.82      6.52 o 
  -4   2   0      100.24      109.15     10.56 o 
  -3   2   0     1038.97      881.76     81.88 o 
  -2   2   0      283.58      248.03      7.90 o 
   1   2   0    11961.69    12611.48    253.19 o 
   2   2   0     3355.89     3471.19     17.94 o 
   3   2   0      693.71      682.04     11.50 o 
   4   2   0      256.06      254.66      9.20 o 
   5   2   0       55.19       63.38     10.08 o 
   6   2   0      296.87      323.84     14.04 o 
   7   2   0       12.82       -1.41     14.54 o 
   8   2   0        0.57       -8.87     20.22 o 
   9   2   0       11.75        2.41     23.68 o 
  -9   3   0      145.30      156.52     21.84 o 
  -8   3   0        2.67        1.11     18.35 o 
  -7   3   0       21.53       29.60      4.79 o 
  -6   3   0      714.91      631.14     26.27 o 
  -5   3   0       16.68       13.74      2.60 o 
  -4   3   0       89.22       92.64     10.55 o 
  -3   3   0     2296.43     2299.88     21.43 o 
  -2   3   0     1182.13     1238.64     63.23 o 
  -1   3   0      284.95      309.09      9.56 o 
   0   3   0      542.09      521.01      8.75 o 
   1   3   0     1063.08     1135.29     68.08 o 
   2   3   0       19.66       15.39      5.15 o 
   3   3   0     2925.44     2973.52     44.33 o 
   4   3   0        9.37       20.02      8.74 o 
   5   3   0       83.19       60.61     10.42 o 
   6   3   0      183.98      199.10     14.13 o 
   7   3   0       13.12       15.78     15.03 o 
   8   3   0        3.51        6.38     17.47 o 
  -9   4   0       25.40       34.83     21.39 o 
  -8   4   0       36.97       41.56     13.59 o 
  -7   4   0      184.80      214.48     15.70 o 
  -6   4   0      513.35      578.41     70.12 o 
  -5   4   0      106.39       75.71      9.62 o 
  -4   4   0      172.75      164.12      8.96 o 
  -3   4   0     2091.21     2192.50     28.58 o 
  -2   4   0      507.48      579.63     30.83 o 
  -1   4   0      811.38      941.05     16.53 o 
   0   4   0      857.10      803.37     17.82 o 
   1   4   0      104.78      113.09     12.79 o 
   2   4   0     1228.24     1343.44     50.12 o 
   3   4   0     1626.35     1697.71     38.69 o 
   4   4   0       29.99       25.19     13.50 o 
   5   4   0      217.85      187.29     14.12 o 
   6   4   0        4.79        0.69     18.24 o 
   7   4   0       19.26        4.31     21.23 o 
   8   4   0        7.26        0.85     16.72 o 
  -9   5   0       33.29       57.10     13.43 o 
  -8   5   0       25.46       33.63     10.31 o 
  -7   5   0       50.60       66.28     10.79 o 
  -6   5   0       16.39        8.87     11.47 o 
  -5   5   0      249.19      226.84     11.57 o 
  -4   5   0       22.07       20.40      3.94 o 
  -3   5   0      374.09      390.20     13.45 o 
  -2   5   0       39.17       31.61      9.51 o 
  -1   5   0      110.09      109.00     12.07 o 
   0   5   0       91.42       69.67      3.16 o 
   1   5   0      344.51      325.43     16.73 o 
   2   5   0      102.53      104.96      5.21 o 
   3   5   0      778.73      772.00     10.23 o 
   4   5   0     1587.64     1603.65     15.80 o 
   5   5   0       69.07       46.81      7.74 o 
   6   5   0       12.53       18.29     12.53 o 
   7   5   0       57.67       42.94     23.44 o 
  -9   6   0       68.82       86.71     15.13 o 
  -8   6   0       18.97       15.79     11.97 o 
  -7   6   0        4.18       10.99     11.60 o 
  -6   6   0       92.96       97.94     12.42 o 
  -5   6   0      370.14      346.74     13.32 o 
  -4   6   0       42.60       42.32      9.81 o 
  -3   6   0      753.94      754.66     14.23 o 
  -2   6   0      158.13      158.71     12.76 o 
  -1   6   0       95.63      112.77     12.56 o 
   0   6   0      612.37      499.31     78.58 o 
   1   6   0       57.42       59.77     16.70 o 
   2   6   0       26.92       32.96     18.78 o 
   3   6   0      112.70      104.74      5.90 o 
   4   6   0      236.91      229.44     10.14 o 
   5   6   0        7.23        4.34     18.47 o 
   6   6   0      153.82      156.76     22.99 o 
   7   6   0       39.39       63.27     25.37 o 
  -9   7   0       24.89       37.45     15.80 o 
  -8   7   0       62.00       71.95     13.50 o 
  -7   7   0        0.06       -0.66     12.57 o 
  -6   7   0      216.12      236.94     15.17 o 
  -5   7   0      131.59      114.54     12.74 o 
  -4   7   0        6.13        4.09     10.74 o 
  -3   7   0      390.88      400.24     15.27 o 
  -2   7   0      344.04      404.83     23.60 o 
  -1   7   0        1.05       -3.93     10.75 o 
   0   7   0      423.86      412.55     40.79 o 
   1   7   0        9.22        7.61     20.74 o 
   2   7   0      342.21      327.19     24.03 o 
   3   7   0      120.66      110.11     17.77 o 
   4   7   0        1.20       -7.71     27.36 o 
   5   7   0      154.44      118.65     21.94 o 
   6   7   0       64.71       50.71     23.36 o 
  -8   8   0       14.98       20.38     14.41 o 
  -7   8   0        0.02       -5.98     13.55 o 
  -6   8   0      129.65      154.65     16.10 o 
  -5   8   0       78.60       77.00     13.72 o 
  -4   8   0        2.14        5.29     12.88 o 
  -3   8   0      177.62      196.11     24.36 o 
  -2   8   0      111.44      130.44     14.19 o 
  -1   8   0        5.76       -5.36     13.80 o 
   0   8   0       84.43       64.86     17.54 o 
   1   8   0      761.84      877.54     31.10 o 
   2   8   0       13.16       11.23     23.88 o 
   3   8   0       11.53       10.33     18.68 o 
   4   8   0        9.76       11.07     21.23 o 
   5   8   0       32.64       29.89     23.15 o 
  -8   9   0        0.45       -6.07     15.93 o 
  -7   9   0       43.79       34.89     15.29 o 
  -6   9   0       42.68       51.45     17.10 o 
  -5   9   0       89.48       78.79     16.04 o 
  -4   9   0        6.61        6.41     14.97 o 
  -3   9   0      145.80      161.64     16.68 o 
  -2   9   0      130.32      139.47     20.77 o 
  -1   9   0        1.88       -4.11     14.77 o 
   0   9   0      155.12      178.01     25.40 o 
   1   9   0      132.86      133.76     26.24 o 
   2   9   0       75.42       60.96     25.15 o 
   3   9   0       32.27       17.64     21.77 o 
   4   9   0       18.02       18.60     17.35 o 
  -7  10   0        2.05        4.21     19.36 o 
  -6  10   0       44.95       72.61     14.90 o 
  -5  10   0       22.77       25.32     17.72 o 
  -4  10   0       13.64        4.26     16.71 o 
  -3  10   0        1.80        2.65     17.13 o 
  -2  10   0       31.83       31.93     17.99 o 
  -1  10   0        0.30        0.97     17.28 o 
   0  10   0      109.53      151.50     26.31 o 
   1  10   0        1.78        0.99     26.76 o 
   2  10   0        4.91        1.66     26.96 o 
   3  10   0       26.61       37.52     23.59 o 
  -5  11   0       24.31       42.71     20.27 o 
  -4  11   0       12.98       14.56     18.94 o 
  -3  11   0        6.88       -2.75     19.69 o 
  -2  11   0       13.48       18.96     19.95 o 
  -1  11   0        0.80        3.30     27.21 o 
   0  11   0       28.50       25.77     30.82 o 
   1  11   0        0.44       13.30     28.99 o 
  -1 -11   1       38.13       48.20     31.66 o 
   0 -11   1        8.20       26.02     28.84 o 
   1 -11   1       13.50        9.64     28.97 o 
   2 -11   1        9.01       17.46     20.36 o 
   3 -11   1       70.17       57.29     18.61 o 
   4 -11   1        6.24       10.68     18.61 o 
   5 -11   1        7.81        7.06     19.16 o 
  -3 -10   1       37.18       54.06     24.15 o 
  -2 -10   1       43.59       61.90     27.78 o 
  -1 -10   1       42.29       41.13     26.27 o 
   0 -10   1       18.75        7.75     23.19 o 
   1 -10   1       81.52       73.64     23.24 o 
   2 -10   1       20.80        8.31     17.54 o 
   3 -10   1       72.52       72.32     17.86 o 
   4 -10   1        6.37       12.64     16.80 o 
   5 -10   1        2.92        3.79     17.36 o 
   6 -10   1       18.96       16.04     18.49 o 
   7 -10   1        8.86        2.97     18.98 o 
  -4  -9   1        9.38       10.58     18.69 o 
  -3  -9   1        7.58        4.01     21.37 o 
  -2  -9   1       46.70       49.86     23.71 o 
  -1  -9   1        3.65      -11.95     24.65 o 
   0  -9   1        6.58        0.34     19.70 o 
   1  -9   1       64.53       58.59     22.41 o 
   2  -9   1        4.83        3.88     15.41 o 
   3  -9   1       30.61       24.01     14.81 o 
   4  -9   1       56.73       62.73     14.83 o 
   5  -9   1       33.58       34.47     14.99 o 
   6  -9   1       19.95       27.52     16.83 o 
   7  -9   1      118.28      136.17     18.42 o 
   8  -9   1        2.35       -5.62     18.00 o 
  -5  -8   1       15.84       38.21     24.15 o 
  -4  -8   1       19.70       20.30     20.92 o 
  -3  -8   1       17.07       17.04     19.26 o 
  -2  -8   1       63.90       58.80     20.41 o 
  -1  -8   1      207.50      213.79     21.11 o 
   0  -8   1      468.37      545.35     24.95 o 
   1  -8   1      125.03      108.83     14.26 o 
   2  -8   1       23.84       11.80     12.72 o 
   3  -8   1       76.26       87.24     13.22 o 
   4  -8   1      210.15      242.05     14.83 o 
   5  -8   1        6.80        4.47     13.38 o 
   6  -8   1        1.34        4.22     14.71 o 
   7  -8   1       43.41       54.01     16.17 o 
   8  -8   1        0.97       -2.10     14.53 o 
  -6  -7   1        6.10        0.76     23.23 o 
  -5  -7   1        3.41        2.64     20.87 o 
  -4  -7   1        9.78        6.52     18.02 o 
  -3  -7   1      153.45      165.14     18.21 o 
  -2  -7   1      123.12      122.15     21.71 o 
  -1  -7   1       69.65       54.61     18.66 o 
   0  -7   1      524.07      547.46     68.87 o 
   1  -7   1      439.77      430.61     17.10 o 
   2  -7   1       61.96       55.14     11.07 o 
   3  -7   1       53.68       48.12     13.48 o 
   4  -7   1      322.40      338.97     14.17 o 
   5  -7   1      105.61       97.27     12.85 o 
   6  -7   1       35.93       22.86     13.40 o 
   7  -7   1      125.74      140.52     15.67 o 
   8  -7   1        8.88        8.86     13.63 o 
   9  -7   1        1.18        2.74     15.58 o 
  -7  -6   1        7.02       14.04     24.71 o 
  -6  -6   1        8.76       17.14     20.90 o 
  -5  -6   1      263.69      258.65     12.73 o 
  -4  -6   1       55.75       56.62      9.31 o 
  -3  -6   1       82.30       74.58      7.62 o 
  -2  -6   1      849.26      861.61     24.60 o 
  -1  -6   1      336.01      317.16     19.85 o 
   0  -6   1      169.06      180.53     14.33 o 
   1  -6   1     2313.09     2648.83     33.01 o 
   2  -6   1      218.21      273.16     11.04 o 
   3  -6   1      303.63      306.07     11.48 o 
   4  -6   1      461.64      476.93     13.33 o 
   5  -6   1      349.16      353.79     15.02 o 
   6  -6   1      506.54      428.72     15.17 o 
   7  -6   1      140.07      166.71     14.60 o 
   8  -6   1        9.40       18.99     11.18 o 
   9  -6   1       17.11       14.23     14.83 o 
  -7  -5   1       50.73       41.90     15.14 o 
  -6  -5   1       63.15       41.87     12.94 o 
  -5  -5   1       26.89       16.61     10.77 o 
  -4  -5   1       43.64       32.19      9.03 o 
  -3  -5   1        3.77        4.92      7.28 o 
  -2  -5   1      526.50      525.56      9.31 o 
  -1  -5   1      443.80      456.56     17.59 o 
   0  -5   1      315.93      328.01      7.05 o 
   1  -5   1     3504.91     3829.92     34.24 o 
   2  -5   1      134.88      126.09     10.48 o 
   3  -5   1      550.10      535.67     11.48 o 
   4  -5   1      834.68      812.46      8.95 o 
   5  -5   1      151.19      165.31     12.52 o 
   6  -5   1      305.60      273.93     13.55 o 
   7  -5   1      156.73      159.72     14.69 o 
   8  -5   1       15.48       19.04     10.56 o 
   9  -5   1       26.35       29.49     13.36 o 
  -8  -4   1       44.51       57.81     16.92 o 
  -7  -4   1        0.47       -4.43     16.12 o 
  -6  -4   1      420.64      419.22     14.83 o 
  -5  -4   1      337.66      326.62     12.10 o 
  -4  -4   1      102.23      113.65      9.15 o 
  -3  -4   1     1351.38     1351.79     25.57 o 
  -2  -4   1      352.40      336.15      8.30 o 
  -1  -4   1      390.07      392.27      6.09 o 
   0  -4   1      165.35      170.53      5.56 o 
   1  -4   1       31.22       28.13      8.84 o 
   2  -4   1     1446.84     1446.72     19.08 o 
   3  -4   1      809.92      839.80     27.84 o 
   4  -4   1      391.62      341.39      9.89 o 
   5  -4   1       11.98        5.38      4.81 o 
   6  -4   1       18.71       18.22      5.07 o 
   7  -4   1      155.55      186.18     17.43 o 
   8  -4   1       14.62       11.82     15.85 o 
   9  -4   1        6.44       17.72     21.64 o 
  -8  -3   1       94.16      105.46     18.37 o 
  -7  -3   1       10.00        6.68     15.08 o 
  -6  -3   1        2.03        1.77     13.09 o 
  -5  -3   1      298.89      270.48     10.73 o 
  -4  -3   1      132.09      130.72      9.43 o 
  -3  -3   1      916.21      909.23     36.36 o 
  -2  -3   1     1322.84     1279.91     31.59 o 
  -1  -3   1       19.25       14.24      3.22 o 
   0  -3   1      783.08      888.90     23.74 o 
   1  -3   1     1671.49     1840.49    133.85 o 
   2  -3   1     2588.11     2595.78     15.12 o 
   3  -3   1      361.00      306.02      9.64 o 
   4  -3   1     3567.19     3305.99    102.60 o 
   5  -3   1       43.71       43.12      6.56 o 
   6  -3   1       48.66       46.80      6.86 o 
   7  -3   1      187.61      221.53     12.36 o 
   8  -3   1        6.44       20.82     18.27 o 
   9  -3   1        5.97       11.82     30.31 o 
  -9  -2   1        5.68        0.16     22.53 o 
  -8  -2   1      118.55      142.82     20.05 o 
  -7  -2   1        8.88        7.18     14.58 o 
  -6  -2   1       36.26       25.75     12.18 o 
  -5  -2   1      563.42      583.19     13.00 o 
  -4  -2   1      189.90      178.82      6.87 o 
  -3  -2   1       76.38       68.99      8.06 o 
  -2  -2   1     4530.95     4609.39     19.61 o 
  -1  -2   1      923.16      995.63     10.64 o 
   1  -2   1     1222.66     1409.01     11.84 o 
   2  -2   1      474.86      454.45     12.26 o 
   3  -2   1        3.17        1.26      8.43 o 
   4  -2   1     3265.09     3268.63     21.81 o 
   5  -2   1       37.88       44.78      9.75 o 
   6  -2   1       66.62       68.15      6.45 o 
   7  -2   1      141.81      112.45     30.06 o 
   8  -2   1       95.61       80.60     18.81 o 
   9  -2   1       20.90       19.27     21.02 o 
  -9  -1   1       12.03        5.78     22.36 o 
  -8  -1   1       84.35       92.80     19.20 o 
  -7  -1   1       30.77       35.99     15.67 o 
  -6  -1   1      169.93      147.43     11.79 o 
  -5  -1   1       71.29       67.05      9.52 o 
  -4  -1   1      315.26      309.76     10.61 o 
  -3  -1   1      641.77      578.07     12.05 o 
  -2  -1   1     2832.76     2863.90     48.25 o 
   2  -1   1     1944.87     1871.35     17.49 o 
   3  -1   1      331.25      335.82      9.35 o 
   4  -1   1      620.23      545.04     11.81 o 
   5  -1   1      452.85      462.80     12.07 o 
   6  -1   1      137.24      179.40     14.29 o 
   7  -1   1      120.48      143.59     19.05 o 
   8  -1   1      180.31      175.79     19.28 o 
   9  -1   1        0.14       -6.37     20.96 o 
  -9   0   1        1.24        3.32     21.46 o 
  -8   0   1      114.50      117.91     19.11 o 
  -7   0   1       99.10      106.73     16.32 o 
  -6   0   1       68.11       50.69     13.03 o 
  -5   0   1     1168.10     1150.62     35.14 o 
  -4   0   1     1919.25     1943.48     38.35 o 
  -3   0   1      491.97      457.21      6.04 o 
  -2   0   1      126.23      122.08      5.38 o 
   2   0   1      313.77      322.04      5.91 o 
   3   0   1        2.00        0.35      6.90 o 
   4   0   1      300.04      252.99      9.99 o 
   5   0   1     1890.19     1997.03     21.06 o 
   6   0   1       39.14       39.27     13.07 o 
   7   0   1      262.59      294.83     21.49 o 
   8   0   1       56.98       59.12     18.82 o 
   9   0   1        2.56        3.88     21.91 o 
  -9   1   1        8.18       11.57     20.89 o 
  -8   1   1       12.98       22.19     17.42 o 
  -7   1   1      205.13      233.37     17.09 o 
  -6   1   1       18.04       11.02      4.98 o 
  -5   1   1     1175.25     1178.42     11.35 o 
  -4   1   1      707.69      659.46      9.45 o 
  -3   1   1     1082.06     1049.70     11.29 o 
  -2   1   1    16243.58    14671.43    276.98 o 
   2   1   1      112.31      130.89      4.60 o 
   3   1   1       58.25       52.99      5.86 o 
   4   1   1       97.87       72.70      7.57 o 
   5   1   1      136.70      131.55      9.99 o 
   6   1   1       44.40       38.41     11.35 o 
   7   1   1      255.08      270.63     17.48 o 
   8   1   1        2.64       -0.34     19.75 o 
   9   1   1        5.94       39.92     33.11 o 
  -9   2   1        7.33       15.86     20.16 o 
  -8   2   1        8.10        6.56     17.70 o 
  -7   2   1      128.75      147.33      8.06 o 
  -6   2   1       25.74       31.03      5.28 o 
  -5   2   1      774.45      803.13     11.36 o 
  -4   2   1      674.71      622.84     10.03 o 
  -3   2   1       92.24      102.07      4.33 o 
  -2   2   1      603.63      529.53      8.62 o 
  -1   2   1     3207.54     3483.54     19.10 o 
   0   2   1       79.65       57.21      7.49 o 
   1   2   1     6430.09     7381.20    109.74 o 
   2   2   1     1290.04     1334.04     11.47 o 
   3   2   1     1205.94     1336.57     11.49 o 
   4   2   1      570.03      584.12     10.70 o 
   5   2   1      230.47      195.26     10.88 o 
   6   2   1      130.57      115.88     12.70 o 
   7   2   1      397.37      408.78     23.24 o 
   8   2   1       59.97       47.71     20.70 o 
   9   2   1        4.91        4.24     31.07 o 
  -9   3   1       21.81       35.77     29.50 o 
  -8   3   1       31.94       31.12     17.08 o 
  -7   3   1      139.31      148.55      8.48 o 
  -6   3   1      113.40       94.24      8.19 o 
  -5   3   1      996.24     1021.64     55.67 o 
  -4   3   1      519.64      454.28     12.12 o 
  -3   3   1      191.55      203.50      8.70 o 
  -2   3   1      706.59      610.28     11.08 o 
  -1   3   1     4687.76     5184.19     29.29 o 
   0   3   1      262.89      253.78     11.65 o 
   1   3   1     1766.93     1857.67     22.47 o 
   2   3   1     3418.39     3655.25     21.76 o 
   3   3   1      915.11      964.25     10.66 o 
   4   3   1      179.10      180.85      6.13 o 
   5   3   1      301.26      263.82     12.76 o 
   6   3   1        0.07       -0.43     12.41 o 
   7   3   1       60.62       63.34     15.72 o 
   8   3   1       53.00       59.02     18.23 o 
  -9   4   1       10.57       11.70     21.03 o 
  -8   4   1      126.13      147.30     10.21 o 
  -7   4   1       57.50       52.68      9.32 o 
  -6   4   1        2.00       -2.98      9.32 o 
  -5   4   1      874.98      928.44     58.62 o 
  -4   4   1      496.16      484.67     10.88 o 
  -3   4   1       67.77       69.40      4.05 o 
  -2   4   1     1820.58     1799.05     20.47 o 
  -1   4   1     1371.21     1513.72     20.15 o 
   0   4   1      182.71      187.22     12.78 o 
   1   4   1     1693.99     1679.93     23.99 o 
   2   4   1      342.35      327.40      5.59 o 
   3   4   1        6.74       11.41      8.97 o 
   4   4   1      849.48      853.89     17.08 o 
   5   4   1       13.11        9.65      9.67 o 
   6   4   1      124.78      130.52     19.16 o 
   7   4   1        2.51       10.32     20.48 o 
   8   4   1       11.45       20.26     24.97 o 
  -9   5   1        5.67        5.11     21.05 o 
  -8   5   1      199.43      246.26     14.36 o 
  -7   5   1      113.28      108.76     10.95 o 
  -6   5   1      416.57      434.93     18.09 o 
  -5   5   1      155.10      185.21     10.09 o 
  -4   5   1      604.06      555.85     28.68 o 
  -3   5   1        9.14       17.81      6.74 o 
  -2   5   1     2336.96     2491.89     27.16 o 
  -1   5   1      696.32      753.03     18.21 o 
   0   5   1       43.03       66.78     13.87 o 
   1   5   1      582.25      552.63     19.03 o 
   2   5   1        5.20        3.74     16.78 o 
   3   5   1      104.16      102.55      7.22 o 
   4   5   1      651.96      653.78      9.77 o 
   5   5   1        2.46        0.93      7.30 o 
   6   5   1       41.73       47.14     12.56 o 
   7   5   1        1.71       11.17     22.43 o 
  -9   6   1        0.65        3.81     17.78 o 
  -8   6   1       21.23       50.61     12.75 o 
  -7   6   1       54.70       63.21     11.50 o 
  -6   6   1       93.37      110.86     16.85 o 
  -5   6   1        3.48       -4.05      8.17 o 
  -4   6   1      236.41      241.53      6.57 o 
  -3   6   1        8.57       22.53     20.63 o 
  -2   6   1      126.98      120.59     12.66 o 
  -1   6   1      440.70      517.86     17.97 o 
   0   6   1       14.45       10.73     16.15 o 
   1   6   1      640.32      592.25     15.99 o 
   2   6   1      930.96      932.06     27.43 o 
   3   6   1       10.92        8.04     14.99 o 
   4   6   1      319.19      305.36     15.80 o 
   5   6   1      210.25      172.51     20.01 o 
   6   6   1       88.24       60.03     22.15 o 
  -9   7   1        0.70       -6.86     29.79 o 
  -8   7   1       67.90      102.11     13.57 o 
  -7   7   1       33.95       38.69     12.87 o 
  -6   7   1        0.31       -3.06     11.55 o 
  -5   7   1      313.67      349.52     14.48 o 
  -4   7   1        2.66        9.53     11.13 o 
  -3   7   1        0.20        5.88     10.89 o 
  -2   7   1      309.05      297.17     25.93 o 
  -1   7   1      222.29      240.12     21.89 o 
   0   7   1        7.69       -3.67     11.86 o 
   1   7   1       98.85      101.77     22.47 o 
   2   7   1      184.60      168.54     23.83 o 
   3   7   1       50.30       42.26     13.05 o 
   4   7   1       13.93       20.32     13.26 o 
   5   7   1      171.62      159.77     22.75 o 
   6   7   1       29.29       33.46     24.49 o 
  -8   8   1       57.62       90.31     15.17 o 
  -7   8   1       10.44       22.56     13.95 o 
  -6   8   1        2.94       -2.64     13.40 o 
  -5   8   1      148.36      170.62     14.79 o 
  -4   8   1       28.79       58.32     13.59 o 
  -3   8   1       29.11       19.74     13.34 o 
  -2   8   1      141.91      133.35     14.06 o 
  -1   8   1        2.54        3.25     13.58 o 
   0   8   1      106.27       86.47     20.30 o 
   1   8   1       13.63        4.63     23.24 o 
   2   8   1       15.11       26.39     27.13 o 
   3   8   1        1.70       -9.69     16.90 o 
   4   8   1        3.22       -3.43     15.01 o 
   5   8   1       11.06        9.39     24.22 o 
  -7   9   1       21.05       33.34     15.19 o 
  -6   9   1        0.09        1.23     11.79 o 
  -5   9   1        7.36       14.69     15.70 o 
  -4   9   1      151.90      154.65     16.60 o 
  -3   9   1       25.31       24.25     15.92 o 
  -2   9   1        2.70       10.32     15.37 o 
  -1   9   1       97.14      100.61     23.75 o 
   0   9   1      152.68      149.43     18.07 o 
   1   9   1       43.72       41.38     25.79 o 
   2   9   1       30.89       25.25     30.78 o 
   3   9   1        0.09        8.28     16.70 o 
   4   9   1        0.28        4.48     24.62 o 
  -6  10   1        6.56        9.11     15.76 o 
  -5  10   1       28.62       27.97     17.79 o 
  -4  10   1      171.09      178.02     18.82 o 
  -3  10   1       33.68       33.17     17.32 o 
  -2  10   1       27.94       32.43     18.30 o 
  -1  10   1       18.29       21.69     17.33 o 
   0  10   1       21.95       27.83     28.13 o 
   1  10   1       69.40       93.44     30.82 o 
   2  10   1       29.01       12.23     21.45 o 
  -5  11   1        2.62        0.87     17.73 o 
  -4  11   1       12.55       19.91     19.93 o 
  -3  11   1        4.98       -0.84     19.62 o 
  -2  11   1       37.29       29.85     20.92 o 
  -1  11   1        1.07        5.57     21.19 o 
   0  11   1        8.31       16.50     30.13 o 
  -1 -11   2      110.19      113.59     33.40 o 
   0 -11   2        2.79       23.96     28.00 o 
   1 -11   2       30.72       26.02     28.70 o 
   2 -11   2        0.72        0.65     25.85 o 
   3 -11   2       79.63       75.96     19.32 o 
   4 -11   2       16.59       13.92     19.33 o 
   5 -11   2       26.07       35.14     19.05 o 
  -3 -10   2        0.04       19.43     24.09 o 
  -2 -10   2       81.02       98.57     28.55 o 
  -1 -10   2       19.69       23.69     27.83 o 
   0 -10   2       18.59       38.63     26.46 o 
   1 -10   2       87.01      108.15     22.72 o 
   2 -10   2       25.13       31.60     17.39 o 
   3 -10   2        3.46        1.78     22.47 o 
   4 -10   2       19.20       27.09     16.42 o 
   5 -10   2       38.60       41.69     17.12 o 
   6 -10   2        1.21       -5.39     18.67 o 
   7 -10   2       12.86       15.48     19.15 o 
  -4  -9   2       25.27       30.00     25.38 o 
  -3  -9   2       37.60       34.42     20.35 o 
  -2  -9   2      143.37      175.26     27.83 o 
  -1  -9   2        7.73       10.93     23.89 o 
   0  -9   2       22.93       22.47     21.39 o 
   1  -9   2       26.36       35.01     19.10 o 
   2  -9   2      301.00      324.56     35.25 o 
   3  -9   2        4.29       -5.73     13.48 o 
   4  -9   2       23.34       17.55     14.35 o 
   5  -9   2       67.85       74.07     15.71 o 
   6  -9   2       10.32        8.49     16.86 o 
   7  -9   2        4.74        1.28     17.39 o 
   8  -9   2       14.09       28.45     18.34 o 
  -5  -8   2        0.21        8.35     36.33 o 
  -4  -8   2       43.69       41.47     16.94 o 
  -3  -8   2       18.81       29.53     14.24 o 
  -2  -8   2       59.76       68.01     20.71 o 
  -1  -8   2      121.61      140.07     21.73 o 
   0  -8   2        5.63       -3.10     19.15 o 
   1  -8   2        8.52       14.34     18.26 o 
   2  -8   2      209.06      202.23     14.65 o 
   3  -8   2       23.83       27.51     11.74 o 
   4  -8   2      138.53      130.19     13.53 o 
   5  -8   2      227.35      256.19     15.75 o 
   6  -8   2       21.26       21.76     14.65 o 
   7  -8   2       42.47       25.76     15.57 o 
   8  -8   2       32.52       38.25     17.13 o 
  -6  -7   2        0.10       -2.84     22.15 o 
  -5  -7   2       12.76       29.04     20.47 o 
  -4  -7   2       98.92      110.23     19.55 o 
  -3  -7   2       46.98       41.07      8.61 o 
  -2  -7   2       26.62       52.16     19.42 o 
  -1  -7   2      370.66      450.46     23.12 o 
   0  -7   2        2.76       35.66     16.78 o 
   1  -7   2      111.93      122.61     12.36 o 
   2  -7   2      275.25      280.74     13.33 o 
   3  -7   2      137.53      158.91     11.48 o 
   4  -7   2      165.53      142.54     11.99 o 
   5  -7   2        3.89        0.38     12.16 o 
   6  -7   2       22.50       21.08     13.23 o 
   7  -7   2        1.32        1.86     14.11 o 
   8  -7   2       54.41       58.62     15.98 o 
   9  -7   2        0.71        6.98     15.26 o 
  -7  -6   2        0.42        4.52     23.45 o 
  -6  -6   2        2.44        5.73     13.49 o 
  -5  -6   2       68.29       67.67     11.94 o 
  -4  -6   2       92.33      101.65     10.37 o 
  -3  -6   2       96.96       92.84      8.73 o 
  -2  -6   2      202.37      208.58      8.03 o 
  -1  -6   2      313.55      408.62     19.62 o 
   0  -6   2      548.90      583.58     19.89 o 
   1  -6   2       23.77       22.30      8.91 o 
   2  -6   2      657.94      636.02     43.02 o 
   3  -6   2      317.70      347.95     12.04 o 
   4  -6   2       81.18       73.70      8.35 o 
   5  -6   2      140.63      136.05     11.57 o 
   6  -6   2      253.19      268.81     13.68 o 
   7  -6   2        0.49        7.50     13.46 o 
   8  -6   2       61.74       74.34     13.79 o 
   9  -6   2        2.97        4.45     14.38 o 
  -7  -5   2        7.66       -4.70     15.35 o 
  -6  -5   2      260.17      255.34     14.69 o 
  -5  -5   2        6.35        2.68     10.73 o 
  -4  -5   2      822.27      854.72     13.95 o 
  -3  -5   2      194.91      200.58      8.88 o 
  -2  -5   2        3.45       52.50     30.71 o 
  -1  -5   2      649.28      694.98     18.56 o 
   0  -5   2      293.00      253.75     13.56 o 
   1  -5   2      871.03      954.11     18.68 o 
   2  -5   2     1753.10     1761.02     35.51 o 
   3  -5   2       87.52       77.71      6.83 o 
   4  -5   2       11.38        9.98      6.85 o 
   5  -5   2      926.42      896.36     19.91 o 
   6  -5   2      113.26      114.20      7.97 o 
   7  -5   2       84.33       69.22     11.74 o 
   8  -5   2       53.61       65.92     13.26 o 
   9  -5   2       29.38       39.22     14.57 o 
  -8  -4   2        3.03       10.35     16.48 o 
  -7  -4   2        7.30        8.52     14.64 o 
  -6  -4   2       71.02       88.29     12.71 o 
  -5  -4   2        6.86       19.16     10.60 o 
  -4  -4   2      136.80      138.66      9.59 o 
  -3  -4   2      356.17      368.17     10.40 o 
  -2  -4   2      154.99      165.58      7.83 o 
  -1  -4   2     2609.44     2842.07     18.54 o 
   0  -4   2     1802.55     1880.32     22.53 o 
   1  -4   2      553.72      607.01     14.60 o 
   2  -4   2     3114.22     3138.55     40.68 o 
   3  -4   2      226.16      221.89      6.62 o 
   4  -4   2       14.77        7.04      5.70 o 
   5  -4   2     1290.14     1218.66     18.02 o 
   6  -4   2      244.71      244.07      8.18 o 
   7  -4   2       63.01       49.25      8.03 o 
   8  -4   2      125.70      134.77     13.15 o 
   9  -4   2        6.24       19.53     16.58 o 
  -8  -3   2       30.13       22.79     14.42 o 
  -7  -3   2      127.14      123.11     13.01 o 
  -6  -3   2       10.36       10.25     10.51 o 
  -5  -3   2      132.54      112.00      9.23 o 
  -4  -3   2      566.16      574.06     18.27 o 
  -3  -3   2     1081.92     1110.22     28.79 o 
  -2  -3   2       96.34      103.52     18.47 o 
  -1  -3   2      162.54      138.70      5.05 o 
   0  -3   2     3519.81     3542.26     26.31 o 
   1  -3   2      111.29      118.44      8.22 o 
   2  -3   2     1060.54     1008.32     16.52 o 
   3  -3   2      457.55      419.97     11.00 o 
   4  -3   2       12.80       10.24      5.39 o 
   5  -3   2      368.46      343.95     17.56 o 
   6  -3   2      300.54      262.27      9.76 o 
   7  -3   2       56.81       38.12     14.37 o 
   8  -3   2      292.41      315.31     16.15 o 
   9  -3   2       51.89       81.05     21.90 o 
  -9  -2   2        0.35       11.36     17.52 o 
  -8  -2   2        5.53        6.03     16.79 o 
  -7  -2   2      143.99      147.51     15.28 o 
  -6  -2   2       50.70       64.95     12.40 o 
  -5  -2   2       76.90       59.03      5.28 o 
  -4  -2   2      899.69      919.07     13.48 o 
  -3  -2   2      529.28      526.69      8.52 o 
  -2  -2   2      101.95      106.61      5.26 o 
  -1  -2   2     7817.26     7833.20     47.34 o 
   0  -2   2     4420.07     4581.05     16.96 o 
   1  -2   2      679.71      785.93     18.95 o 
   2  -2   2     3078.23     2825.63     15.16 o 
   3  -2   2     2839.97     2886.79     47.26 o 
   4  -2   2      386.96      415.64     12.21 o 
   5  -2   2     1267.08     1287.73     18.06 o 
   6  -2   2      153.64      133.19     13.32 o 
   7  -2   2       29.72       20.55     15.67 o 
   8  -2   2       14.07       21.41     18.67 o 
   9  -2   2        3.06       15.03     21.22 o 
  -9  -1   2      101.81      116.38     22.49 o 
  -8  -1   2       41.56       27.96     18.61 o 
  -7  -1   2      266.35      278.26     15.15 o 
  -6  -1   2      135.98      144.24     12.19 o 
  -5  -1   2      240.27      205.91     11.67 o 
  -4  -1   2      514.24      508.39     12.86 o 
  -3  -1   2      444.84      470.12      6.76 o 
  -2  -1   2       71.41       74.09      3.11 o 
  -1  -1   2    14148.02    14246.51     84.24 o 
   2  -1   2     3441.57     3594.67     19.03 o 
   3  -1   2     2397.68     2481.29     18.67 o 
   4  -1   2      139.59      165.52     10.47 o 
   5  -1   2     1194.51     1247.34     18.55 o 
   6  -1   2       77.75       65.64     16.31 o 
   7  -1   2       49.80       56.61     16.32 o 
   8  -1   2       68.20       79.53     19.84 o 
   9  -1   2       26.35        9.61     22.47 o 
  -9   0   2      157.80      163.22     22.04 o 
  -8   0   2       99.30       82.63     17.89 o 
  -7   0   2      132.72      156.03     16.09 o 
  -6   0   2       21.42       21.13     12.45 o 
  -5   0   2      281.75      257.97     11.83 o 
  -4   0   2      169.72      154.02      4.81 o 
  -3   0   2     1358.67     1423.59     13.00 o 
  -2   0   2       53.58       50.53      3.85 o 
   1   0   2        0.79        6.86      4.81 o 
   2   0   2     1383.44     1493.58     16.09 o 
   3   0   2      760.76      761.82      7.93 o 
   4   0   2      182.70      201.15      9.82 o 
   5   0   2      857.87      947.04     24.06 o 
   6   0   2      269.06      269.29     15.55 o 
   7   0   2        5.51        9.73     16.32 o 
   8   0   2       51.74       56.81     19.37 o 
   9   0   2       44.11       54.07     22.12 o 
  -9   1   2       31.44       43.37     19.93 o 
  -8   1   2        3.65       -4.36     16.98 o 
  -7   1   2      751.26      799.06     26.95 o 
  -6   1   2      175.05      171.70      8.20 o 
  -5   1   2       47.80       35.51      6.38 o 
  -4   1   2      843.94      798.30     17.61 o 
  -3   1   2       54.79       53.18      3.10 o 
  -2   1   2        1.64        2.77      2.86 o 
  -1   1   2     1179.50     1214.20     12.78 o 
   1   1   2      929.48     1027.20      5.92 o 
   2   1   2      954.70      981.82     12.73 o 
   3   1   2     2675.53     2744.62     10.57 o 
   4   1   2        0.26       -0.76      7.16 o 
   5   1   2      801.19      867.13     18.49 o 
   6   1   2      189.92      189.62     14.62 o 
   7   1   2        5.28        4.61     16.15 o 
   8   1   2       68.47       67.47     19.84 o 
   9   1   2       44.94       42.14     23.08 o 
  -9   2   2        0.82       -1.66     19.72 o 
  -8   2   2      106.56       80.52     18.13 o 
  -7   2   2      502.28      575.86     13.56 o 
  -6   2   2      147.51      119.82      7.10 o 
  -5   2   2       57.12       49.09      3.29 o 
  -4   2   2     3801.84     3665.07     36.44 o 
  -3   2   2      649.80      651.34     13.53 o 
  -2   2   2     3588.87     3727.87     15.23 o 
  -1   2   2     3614.12     3734.81     16.39 o 
   0   2   2     1018.10     1034.69      6.70 o 
   1   2   2      209.23      283.58      7.33 o 
   2   2   2      153.70      118.61      4.15 o 
   3   2   2      121.36      113.46      5.29 o 
   4   2   2       51.83       43.53      4.36 o 
   5   2   2      107.01      116.53     10.16 o 
   6   2   2       23.67       27.38     11.99 o 
   7   2   2       35.85       27.09     16.85 o 
   8   2   2       40.18       61.33     20.75 o 
  -9   3   2        3.14        1.15     20.53 o 
  -8   3   2        7.82        7.06     17.59 o 
  -7   3   2        3.74        2.78      9.47 o 
  -6   3   2      318.72      323.71      9.22 o 
  -5   3   2       10.98        5.13      7.09 o 
  -4   3   2      697.63      661.45     19.44 o 
  -3   3   2     1245.44     1297.83     38.78 o 
  -2   3   2      315.22      351.78     15.09 o 
  -1   3   2      350.57      349.08      8.87 o 
   0   3   2      599.12      560.69     14.06 o 
   1   3   2      152.88      165.36      5.82 o 
   2   3   2     2962.92     3271.53     34.98 o 
   3   3   2      335.11      322.69     13.74 o 
   4   3   2        6.73        8.17      6.30 o 
   5   3   2       32.91       31.21      4.48 o 
   6   3   2      331.46      335.49     14.20 o 
   7   3   2       22.57       13.86     14.90 o 
   8   3   2       99.91      106.45     21.30 o 
  -9   4   2       33.88       39.87     20.69 o 
  -8   4   2        9.94       11.05      9.26 o 
  -7   4   2       67.60       31.39      8.53 o 
  -6   4   2      900.51      871.68     56.80 o 
  -5   4   2       13.58        6.59      7.99 o 
  -4   4   2      729.44      733.07     23.00 o 
  -3   4   2      537.95      503.88     11.01 o 
  -2   4   2        0.57        0.84      6.62 o 
  -1   4   2      834.83      808.80     74.78 o 
   0   4   2     1351.70     1254.19     30.36 o 
   1   4   2       76.66       91.20      9.56 o 
   2   4   2      997.24     1057.85     35.98 o 
   3   4   2      599.56      615.78     11.14 o 
   4   4   2       29.01       27.28      9.10 o 
   5   4   2        2.52        3.58      7.17 o 
   6   4   2      375.90      386.41     21.43 o 
   7   4   2       15.38       -0.22     21.03 o 
  -9   5   2        9.20       14.58     20.80 o 
  -8   5   2        1.51        7.61     10.03 o 
  -7   5   2       25.82       40.72     13.68 o 
  -6   5   2      240.39      250.32     18.10 o 
  -5   5   2      173.05      137.05      9.21 o 
  -4   5   2      725.59      693.30     19.43 o 
  -3   5   2      419.18      451.78     13.37 o 
  -2   5   2       66.48       81.62     10.58 o 
  -1   5   2     1253.93     1176.40     11.84 o 
   0   5   2      328.68      284.10     17.55 o 
   1   5   2        0.15       -5.59      8.52 o 
   2   5   2      353.73      352.21     13.64 o 
   3   5   2      460.56      474.58     10.07 o 
   4   5   2        6.25        5.27      9.53 o 
   5   5   2       45.71       54.28     17.82 o 
   6   5   2        8.77       10.54     20.04 o 
   7   5   2        0.20        3.68     22.89 o 
  -9   6   2       15.86        9.15     18.08 o 
  -8   6   2        6.68        8.05     12.30 o 
  -7   6   2      217.01      254.65     19.75 o 
  -6   6   2       13.47       12.35     10.44 o 
  -5   6   2       60.51       32.65      9.33 o 
  -4   6   2      445.99      452.52     15.08 o 
  -3   6   2      985.30     1002.22     22.18 o 
  -2   6   2       19.92       23.02     12.64 o 
  -1   6   2      312.12      280.83     41.24 o 
   0   6   2      462.73      448.37     14.85 o 
   1   6   2        6.29        5.89      9.89 o 
   2   6   2       30.56        9.65     12.76 o 
   3   6   2        2.93        2.31     11.22 o 
   4   6   2       28.97       28.27     11.62 o 
   5   6   2      172.80      148.98     20.49 o 
   6   6   2        7.10       12.27     22.38 o 
  -8   7   2        5.73       10.66     18.61 o 
  -7   7   2       29.54       41.96     12.22 o 
  -6   7   2       60.01       68.42     11.85 o 
  -5   7   2        2.33        1.36     10.28 o 
  -4   7   2        8.91        2.09      9.98 o 
  -3   7   2      539.12      592.02     25.79 o 
  -2   7   2       43.07       41.56     11.99 o 
  -1   7   2      320.11      381.83     15.04 o 
   0   7   2     1663.18     1570.96     32.33 o 
   1   7   2      232.43      195.79     13.11 o 
   2   7   2      390.70      344.03     17.65 o 
   3   7   2      121.81      139.44     13.94 o 
   4   7   2       35.73       28.43     13.44 o 
   5   7   2       47.56       17.66     21.34 o 
  -8   8   2       13.93       15.26     20.12 o 
  -7   8   2       97.93      131.32     14.53 o 
  -6   8   2       49.52       56.36     13.50 o 
  -5   8   2      102.03       88.02     12.76 o 
  -4   8   2       13.60       15.45     11.56 o 
  -3   8   2       33.34       26.79     11.80 o 
  -2   8   2      172.88      185.78     10.45 o 
  -1   8   2      100.94      130.18     15.90 o 
   0   8   2      219.36      227.87     22.04 o 
   1   8   2       36.55       45.02     17.21 o 
   2   8   2        8.44       22.86     17.36 o 
   3   8   2       67.78       47.75     14.65 o 
   4   8   2       11.49       11.33     15.12 o 
   5   8   2       55.78       68.13     23.50 o 
  -7   9   2       31.69       53.06     15.47 o 
  -6   9   2       23.36       36.57     14.58 o 
  -5   9   2        1.37        9.41     13.78 o 
  -4   9   2       25.13       31.15     13.67 o 
  -3   9   2        3.99       -5.09     13.34 o 
  -2   9   2       13.81        8.83     14.36 o 
  -1   9   2       86.07       77.87     15.00 o 
   0   9   2       32.71       17.24     14.72 o 
   1   9   2       21.13       41.13     28.70 o 
   2   9   2       53.43       28.56     20.25 o 
   3   9   2       31.36       33.62     16.68 o 
  -6  10   2       33.97       48.31     16.12 o 
  -5  10   2        0.15        4.96     17.60 o 
  -4  10   2        4.19       16.95     15.43 o 
  -3  10   2       26.43       36.64     15.99 o 
  -2  10   2        4.97        6.71     16.34 o 
  -1  10   2        2.04       -3.83     16.59 o 
   0  10   2       39.72       43.70     16.73 o 
   1  10   2       18.20        8.49     21.32 o 
   2  10   2        3.31       -7.07     22.26 o 
  -4  11   2       24.46       41.71     18.07 o 
  -3  11   2       31.44       61.03     18.28 o 
  -2  11   2       24.50       22.14     18.22 o 
  -1  11   2        1.27       -6.65     18.64 o 
   0  11   2       13.10       12.80     22.97 o 
  -1 -11   3        9.83       12.83     29.59 o 
   0 -11   3       23.62        3.14     29.74 o 
   1 -11   3        4.13       14.44     28.20 o 
   2 -11   3       10.22       12.51     26.24 o 
   3 -11   3       11.25        3.79     26.16 o 
   4 -11   3       37.42       30.58     19.49 o 
   5 -11   3        7.11       13.94     21.55 o 
  -3 -10   3       24.40       19.55     23.03 o 
  -2 -10   3       52.44       80.26     30.65 o 
  -1 -10   3        5.01      -11.85     24.11 o 
   0 -10   3       88.12      128.79     24.08 o 
   1 -10   3       37.72       19.90     24.35 o 
   2 -10   3        0.50      -11.25     20.37 o 
   3 -10   3       32.44       34.15     16.52 o 
   4 -10   3       67.57       62.13     16.64 o 
   5 -10   3       31.82       23.06     17.41 o 
   6 -10   3       89.16      114.56     31.64 o 
   7 -10   3        0.98       -2.45     19.26 o 
  -4  -9   3        2.13        0.39     29.56 o 
  -3  -9   3       10.75        0.93     20.66 o 
  -2  -9   3       21.43        2.30     26.46 o 
  -1  -9   3      157.37      149.11     24.92 o 
   0  -9   3       26.06       38.26     21.85 o 
   1  -9   3        0.66        8.45     18.31 o 
   2  -9   3       22.03       23.44     17.77 o 
   3  -9   3       94.17       98.89     15.56 o 
   4  -9   3       59.17       61.07     15.55 o 
   5  -9   3       56.41       39.73     12.87 o 
   6  -9   3      161.97      170.33     17.88 o 
   7  -9   3       40.51       53.46     17.59 o 
  -5  -8   3        6.59       15.91     17.12 o 
  -4  -8   3       15.25       10.06     20.48 o 
  -3  -8   3       19.00        9.86     17.06 o 
  -2  -8   3      131.41      143.36     24.46 o 
  -1  -8   3      116.54      110.83     21.34 o 
   0  -8   3      391.29      429.09     22.53 o 
   1  -8   3       66.29       72.57     16.62 o 
   2  -8   3       95.23       89.99     13.52 o 
   3  -8   3      155.87      161.37     14.67 o 
   4  -8   3       11.81       13.42     13.07 o 
   5  -8   3        9.81        1.70     13.66 o 
   6  -8   3      135.90      135.23     15.49 o 
   7  -8   3       20.07       41.01     15.84 o 
   8  -8   3        0.65        5.02     16.55 o 
  -6  -7   3       18.59       32.04     22.79 o 
  -5  -7   3       22.96       32.44     20.06 o 
  -4  -7   3       40.27       34.83     10.01 o 
  -3  -7   3      190.26      180.96     10.74 o 
  -2  -7   3      152.57      135.26     20.27 o 
  -1  -7   3       13.57       14.81     17.92 o 
   0  -7   3      613.40      662.12     23.64 o 
   1  -7   3        2.26        8.17     15.39 o 
   2  -7   3       95.47       92.22     11.23 o 
   3  -7   3      656.69      722.39     28.14 o 
   4  -7   3      256.68      287.85     11.23 o 
   5  -7   3      441.29      392.14     15.07 o 
   6  -7   3       78.77       83.13     13.80 o 
   7  -7   3       51.44       49.52     14.40 o 
   8  -7   3       11.07       14.86     15.60 o 
   9  -7   3       47.28       62.79     22.16 o 
  -7  -6   3      123.23      103.74     23.89 o 
  -6  -6   3       25.15       29.56     14.02 o 
  -5  -6   3       89.03       91.55     12.38 o 
  -4  -6   3        9.70        6.46     10.44 o 
  -3  -6   3      558.86      597.74     11.03 o 
  -2  -6   3        8.12        3.95      8.45 o 
  -1  -6   3      101.08      120.45     15.93 o 
   0  -6   3      765.13      856.56     21.83 o 
   1  -6   3       60.69       54.02     11.84 o 
   2  -6   3       33.06       27.30      9.21 o 
   3  -6   3      368.13      349.03     11.29 o 
   4  -6   3       86.80       79.95      8.80 o 
   5  -6   3      175.09      147.81      9.58 o 
   6  -6   3       17.95       18.71      9.13 o 
   7  -6   3       67.57       67.56     13.30 o 
   8  -6   3        4.82        5.86     12.84 o 
   9  -6   3       60.68       62.03     20.53 o 
  -7  -5   3       27.74       28.53     15.49 o 
  -6  -5   3        6.93        8.53     13.04 o 
  -5  -5   3       47.43       28.87     11.51 o 
  -4  -5   3      133.06      115.22     10.25 o 
  -3  -5   3      557.68      575.30     12.94 o 
  -2  -5   3       89.97       84.58      8.42 o 
  -1  -5   3       13.29        8.81      6.85 o 
   0  -5   3      386.74      391.96     14.45 o 
   1  -5   3     1777.98     1832.89     25.44 o 
   2  -5   3      149.67      145.41      7.69 o 
   3  -5   3      888.09      813.17     10.79 o 
   4  -5   3      260.71      240.64      8.46 o 
   5  -5   3        2.96        4.03      7.44 o 
   6  -5   3      186.12      189.41      9.37 o 
   7  -5   3       32.41       42.59      8.62 o 
   8  -5   3        5.26        0.69     12.14 o 
   9  -5   3       53.24       57.63     20.77 o 
  -8  -4   3        0.43       -0.67     20.95 o 
  -7  -4   3       28.38       24.15     14.97 o 
  -6  -4   3      603.06      610.06     16.09 o 
  -5  -4   3      237.36      246.37     12.26 o 
  -4  -4   3       63.93       52.64      9.33 o 
  -3  -4   3      367.06      355.72     10.70 o 
  -2  -4   3      250.21      238.04     10.01 o 
  -1  -4   3     1280.67     1418.56     21.14 o 
   0  -4   3      181.55      145.40     10.04 o 
   1  -4   3     1241.11     1269.71     19.77 o 
   2  -4   3      170.66      187.81      6.72 o 
   3  -4   3     2110.45     2070.96     30.77 o 
   4  -4   3       32.24       22.11      5.98 o 
   5  -4   3       34.15       31.73      7.01 o 
   6  -4   3      341.57      337.92      9.05 o 
   7  -4   3       42.79       54.78      8.63 o 
   8  -4   3       23.07       18.26     12.24 o 
   9  -4   3        8.12        8.51     17.01 o 
  -8  -3   3        0.35       -2.15     14.26 o 
  -7  -3   3       89.58       97.91     13.03 o 
  -6  -3   3       12.33       15.24     10.34 o 
  -5  -3   3      273.61      292.46     10.26 o 
  -4  -3   3       67.58       56.87      8.14 o 
  -3  -3   3     1004.79     1027.76     12.86 o 
  -2  -3   3      824.80      864.59      8.93 o 
  -1  -3   3      837.37      921.32     16.32 o 
   0  -3   3      864.64      862.18     14.64 o 
   1  -3   3     1277.74     1320.09     18.23 o 
   2  -3   3        2.57        3.00      3.92 o 
   3  -3   3     3816.17     3639.79     17.89 o 
   4  -3   3      366.78      300.28      7.08 o 
   5  -3   3        0.21       -5.12      6.20 o 
   6  -3   3      271.29      252.95      8.63 o 
   7  -3   3      131.06      136.18     16.60 o 
   8  -3   3       33.80       21.50     15.01 o 
   9  -3   3        2.05        6.98     21.28 o 
  -9  -2   3       11.29       15.14     17.17 o 
  -8  -2   3        1.97       -2.99     14.05 o 
  -7  -2   3       45.27       28.89     12.05 o 
  -6  -2   3        5.28       -2.76      9.86 o 
  -5  -2   3     1019.81     1067.10     12.97 o 
  -4  -2   3        0.61       -0.87      7.27 o 
  -3  -2   3      661.22      675.52     14.87 o 
  -2  -2   3      439.02      446.16     11.46 o 
  -1  -2   3     2238.97     2425.00     30.12 o 
   0  -2   3     2102.95     2180.93     24.22 o 
   1  -2   3     1246.06     1348.33     71.85 o 
   2  -2   3      205.80      212.77      5.36 o 
   3  -2   3      167.61      124.22     13.60 o 
   4  -2   3     1045.93      924.99     25.61 o 
   5  -2   3       15.25       13.28     11.22 o 
   6  -2   3      432.32      424.41     16.55 o 
   7  -2   3      625.21      693.12     67.89 o 
   8  -2   3       45.26       34.52     19.31 o 
   9  -2   3       91.37       97.94     22.49 o 
  -9  -1   3       24.08       28.74     17.69 o 
  -8  -1   3       10.57       10.17     14.80 o 
  -7  -1   3        4.93       -2.09     13.14 o 
  -6  -1   3      112.60      125.52     12.01 o 
  -5  -1   3      473.46      516.78     12.11 o 
  -4  -1   3        5.55        9.70      6.60 o 
  -3  -1   3     2585.52     2515.93     31.98 o 
  -2  -1   3     2390.30     2395.39     18.83 o 
  -1  -1   3     1944.28     2051.29     16.12 o 
   0  -1   3     9552.41     9678.02     65.59 o 
   1  -1   3     2307.94     2405.78     14.90 o 
   2  -1   3      286.66      312.18      9.42 o 
   3  -1   3      718.32      689.06     12.98 o 
   4  -1   3     2268.85     2310.38     22.13 o 
   5  -1   3       19.99       14.59      5.91 o 
   6  -1   3      104.90       61.07     18.82 o 
   7  -1   3      117.08      100.21     17.36 o 
   8  -1   3        0.58       -6.44     18.88 o 
   9  -1   3       37.84       63.97     22.14 o 
  -9   0   3       54.59       63.63     20.32 o 
  -8   0   3       98.90       81.10     17.99 o 
  -7   0   3        7.65        6.11     14.70 o 
  -6   0   3      451.41      442.01     14.99 o 
  -5   0   3      109.93      117.97     10.54 o 
  -4   0   3       77.22       67.19      4.54 o 
  -3   0   3     1319.46     1312.81     12.17 o 
  -2   0   3      826.03      831.14     13.94 o 
  -1   0   3     1008.80     1050.76     13.06 o 
   0   0   3     4502.17     4807.41     25.82 o 
   1   0   3     4268.81     4433.96     21.04 o 
   2   0   3        1.73        2.68      2.10 o 
   3   0   3      763.41      798.27     12.07 o 
   4   0   3      963.31      955.08     11.41 o 
   5   0   3       27.21       16.04      4.40 o 
   6   0   3      621.61      675.64     18.59 o 
   7   0   3       36.03       37.96     16.25 o 
   8   0   3        1.56       25.74     30.83 o 
   9   0   3       19.35       24.11     22.07 o 
  -9   1   3        7.59       13.30     19.25 o 
  -8   1   3      113.69      114.03     17.58 o 
  -7   1   3        8.48       11.31     14.54 o 
  -6   1   3      191.39      189.10      9.29 o 
  -5   1   3      163.92      162.02      6.11 o 
  -4   1   3        3.15        1.14      3.07 o 
  -3   1   3      728.07      638.07      9.62 o 
  -2   1   3    10419.89    10133.41     72.72 o 
  -1   1   3        2.78        7.90      2.53 o 
   0   1   3     1713.41     1870.18     20.11 o 
   1   1   3     3007.53     3110.45     14.35 o 
   2   1   3      368.78      408.79      4.20 o 
   3   1   3     1149.54     1176.24     11.20 o 
   4   1   3      438.76      407.79      7.93 o 
   5   1   3      161.70      157.83     15.07 o 
   6   1   3      866.32      889.24     18.89 o 
   7   1   3       55.76       54.26     16.21 o 
   8   1   3        1.02        8.55     24.21 o 
   9   1   3        8.76       24.70     29.38 o 
  -9   2   3       38.51       42.25     19.50 o 
  -8   2   3      185.77      187.15     18.02 o 
  -7   2   3        0.11        4.68      9.39 o 
  -6   2   3      894.36      930.99     28.24 o 
  -5   2   3      109.03      104.84      5.67 o 
  -4   2   3       46.01       32.23      3.27 o 
  -3   2   3      670.65      694.84     10.42 o 
  -2   2   3     2175.27     2223.78     32.92 o 
  -1   2   3       29.86       41.55      5.07 o 
   0   2   3     2973.58     3199.49     35.19 o 
   1   2   3     2573.93     2741.61     34.55 o 
   2   2   3       13.17       16.41      5.21 o 
   3   2   3     1613.96     1649.56     19.76 o 
   4   2   3      867.40      865.43      8.65 o 
   5   2   3       16.30       23.62      9.30 o 
   6   2   3      284.75      292.96     13.42 o 
   7   2   3      129.36      122.11     17.88 o 
   8   2   3        0.46       11.77     24.87 o 
  -9   3   3       40.80       71.21     20.69 o 
  -8   3   3      112.41      125.83     12.01 o 
  -7   3   3        0.93       11.83     10.27 o 
  -6   3   3     1256.06     1302.35     19.78 o 
  -5   3   3       89.07       96.65      7.00 o 
  -4   3   3      444.04      462.61      8.56 o 
  -3   3   3     2675.95     2600.61     22.60 o 
  -2   3   3      464.52      421.56     15.09 o 
  -1   3   3      290.20      347.02      9.47 o 
   0   3   3      487.71      484.68     12.20 o 
   1   3   3       97.85       83.54      4.35 o 
   2   3   3      606.17      688.76      8.51 o 
   3   3   3      281.12      259.64      8.18 o 
   4   3   3      275.85      288.77      8.90 o 
   5   3   3       56.52       57.20      6.78 o 
   6   3   3       20.99       14.12     12.02 o 
   7   3   3       37.03       36.77     14.71 o 
   8   3   3        0.05       -2.87     37.81 o 
  -9   4   3       17.45       20.05     20.76 o 
  -8   4   3       17.51       27.08     12.25 o 
  -7   4   3       18.92       21.26      8.27 o 
  -6   4   3       16.20       18.33      8.26 o 
  -5   4   3      865.64      887.88     46.67 o 
  -4   4   3        6.67       10.55      2.58 o 
  -3   4   3      891.87      956.04     36.37 o 
  -2   4   3       38.99       16.16      5.40 o 
  -1   4   3        2.88        5.87      4.92 o 
   0   4   3      639.31      599.14     18.65 o 
   1   4   3      595.25      576.49     10.68 o 
   2   4   3      196.98      183.88      8.43 o 
   3   4   3      391.47      405.14     10.58 o 
   4   4   3      319.26      318.32     10.30 o 
   5   4   3        8.57        5.74      8.51 o 
   6   4   3       29.64       26.99     18.23 o 
   7   4   3       42.88       46.20     22.31 o 
  -9   5   3       10.87       23.57     20.52 o 
  -8   5   3       72.40       90.31     13.60 o 
  -7   5   3        1.74        1.79     10.07 o 
  -6   5   3        7.96        3.89      9.61 o 
  -5   5   3      722.94      795.79     21.07 o 
  -4   5   3        7.95       11.18      7.42 o 
  -3   5   3      509.04      549.55     29.07 o 
  -2   5   3      549.76      536.28     30.13 o 
  -1   5   3       24.30       16.04      5.77 o 
   0   5   3       59.03       36.14      8.46 o 
   1   5   3      600.23      617.20     19.96 o 
   2   5   3       19.66       36.22     11.51 o 
   3   5   3      128.50      119.85     10.32 o 
   4   5   3      324.99      326.41     12.05 o 
   5   5   3       31.76       22.27     17.35 o 
   6   5   3        3.10        1.01     20.23 o 
   7   5   3        6.70       17.40     23.73 o 
  -9   6   3       12.49       21.86     18.39 o 
  -8   6   3       21.80       34.36     16.07 o 
  -7   6   3       17.96       17.30     10.87 o 
  -6   6   3       59.40       76.40     10.56 o 
  -5   6   3       42.87       65.77      9.66 o 
  -4   6   3      246.26      228.72     10.45 o 
  -3   6   3      549.23      504.88     33.53 o 
  -2   6   3      171.53      167.10      7.62 o 
  -1   6   3      111.89       87.31      5.73 o 
   0   6   3        9.41        0.70     10.10 o 
   1   6   3      434.40      450.21     12.98 o 
   2   6   3      116.72      112.70     13.82 o 
   3   6   3       54.06       41.85     11.46 o 
   4   6   3       22.90       20.72     14.49 o 
   5   6   3        2.55        0.52     19.27 o 
   6   6   3        9.25       38.81     29.06 o 
  -8   7   3        1.57        6.38     16.77 o 
  -7   7   3       11.60        3.15     12.14 o 
  -6   7   3       93.03      109.87     12.43 o 
  -5   7   3       43.11       55.41     11.00 o 
  -4   7   3      232.39      221.70     11.62 o 
  -3   7   3      327.41      337.82     12.74 o 
  -2   7   3      190.79      197.90     10.17 o 
  -1   7   3       11.86        6.78      4.09 o 
   0   7   3       44.67       50.60     12.63 o 
   1   7   3        8.15        9.28     12.25 o 
   2   7   3       11.16        4.81     15.71 o 
   3   7   3        9.32        4.01     12.84 o 
   4   7   3       29.84       42.48     13.73 o 
   5   7   3       91.22       89.19     21.61 o 
  -8   8   3        8.32       21.00     22.41 o 
  -7   8   3       24.41       25.60     13.87 o 
  -6   8   3        0.58       -1.30     10.45 o 
  -5   8   3      221.16      236.83     13.92 o 
  -4   8   3        7.54        4.62     11.52 o 
  -3   8   3        0.72        2.27      8.51 o 
  -2   8   3      690.46      651.86     36.00 o 
  -1   8   3        0.97       -8.64     12.53 o 
   0   8   3      684.36      620.97     31.51 o 
   1   8   3      162.66      129.72     15.54 o 
   2   8   3        6.30       -8.98     18.00 o 
   3   8   3        7.62       14.83     14.75 o 
   4   8   3        2.30       20.90     19.77 o 
  -7   9   3        0.15        1.05     23.65 o 
  -6   9   3        6.28        5.79     14.49 o 
  -5   9   3       55.50       62.20     14.39 o 
  -4   9   3       15.71       11.18     10.46 o 
  -3   9   3       31.81       19.07     13.80 o 
  -2   9   3      202.64      229.37     18.62 o 
  -1   9   3      321.75      295.98     37.26 o 
   0   9   3      131.33      115.49     16.27 o 
   1   9   3       38.57        5.25     27.97 o 
   2   9   3        8.24       20.46     25.89 o 
   3   9   3       32.92       31.42     16.98 o 
  -6  10   3        4.52       14.64     16.37 o 
  -5  10   3       11.44       23.38     16.24 o 
  -4  10   3        0.57       -3.17     15.88 o 
  -3  10   3       10.92       17.42     18.94 o 
  -2  10   3       42.28       29.67     16.55 o 
  -1  10   3       97.66       86.84     17.29 o 
   0  10   3       54.31       61.99     17.31 o 
   1  10   3       73.64       65.52     22.94 o 
  -3  11   3        4.50       16.06     22.13 o 
  -2  11   3        6.57        4.78     22.97 o 
  -1 -11   4       10.44        7.36     29.49 o 
   0 -11   4        0.64       -4.41     28.45 o 
   1 -11   4       21.49       40.27     26.06 o 
   2 -11   4       13.35       16.72     27.55 o 
   3 -11   4       12.17        6.82     27.46 o 
   4 -11   4       25.90       45.29     25.49 o 
   5 -11   4        0.19        0.83     19.62 o 
  -3 -10   4       15.41       28.03     23.10 o 
  -2 -10   4        1.17        2.38     21.87 o 
  -1 -10   4       32.76       37.91     27.01 o 
   0 -10   4       22.53       28.00     25.82 o 
   1 -10   4       54.52       51.86     24.14 o 
   2 -10   4       11.80       20.51     23.89 o 
   3 -10   4        5.04        0.82     20.92 o 
   4 -10   4      117.58      108.08     17.09 o 
   5 -10   4        1.76       11.72     17.88 o 
   6 -10   4        0.10        4.36     17.98 o 
  -4  -9   4       21.52       44.38     23.62 o 
  -3  -9   4        6.38       14.67     20.11 o 
  -2  -9   4       16.78       21.26     19.14 o 
  -1  -9   4      183.09      176.86     25.79 o 
   0  -9   4        0.77        6.19     19.55 o 
   1  -9   4       75.01       75.65     19.94 o 
   2  -9   4       86.86       87.42     19.47 o 
   3  -9   4       16.17        5.10     18.34 o 
   4  -9   4      125.73      139.20     16.19 o 
   5  -9   4        0.70        5.57     15.90 o 
   6  -9   4       42.95       50.44     16.36 o 
   7  -9   4       24.79       27.81     16.92 o 
  -5  -8   4       28.76       10.85     22.20 o 
  -4  -8   4       15.83       24.78     19.54 o 
  -3  -8   4        6.55       10.14     18.25 o 
  -2  -8   4       22.28       37.05     16.25 o 
  -1  -8   4        1.05       20.64     20.37 o 
   0  -8   4       13.09        9.51     19.06 o 
   1  -8   4      227.48      258.69     22.07 o 
   2  -8   4      167.58      170.05     17.99 o 
   3  -8   4       10.64       11.62     12.28 o 
   4  -8   4       67.96       73.42     10.91 o 
   5  -8   4      487.22      481.11     17.27 o 
   6  -8   4        3.14        8.41     14.52 o 
   7  -8   4      105.32      107.59     16.29 o 
   8  -8   4        6.48       22.25     26.63 o 
  -6  -7   4        5.95       10.68     16.36 o 
  -5  -7   4       88.00       91.61     12.01 o 
  -4  -7   4        0.66        4.23     11.65 o 
  -3  -7   4        2.33       12.71     10.24 o 
  -2  -7   4      180.40      191.54     15.59 o 
  -1  -7   4      205.30      227.46     18.46 o 
   0  -7   4        1.83       -1.06     14.18 o 
   1  -7   4      657.25      696.96     23.32 o 
   2  -7   4       83.06       70.49     14.64 o 
   3  -7   4        1.99       -1.40     11.43 o 
   4  -7   4       26.90       28.52     10.38 o 
   5  -7   4      410.88      442.71     12.95 o 
   6  -7   4        2.51        7.26     10.90 o 
   7  -7   4      171.37      162.31     15.34 o 
   8  -7   4       39.85       72.95     20.27 o 
  -6  -6   4       19.90       14.60     11.95 o 
  -5  -6   4      100.49      104.83     11.09 o 
  -4  -6   4      143.63      150.12     10.29 o 
  -3  -6   4        8.63        3.57      9.75 o 
  -2  -6   4      214.02      213.57      9.82 o 
  -1  -6   4      495.31      528.34     19.21 o 
   0  -6   4      134.17      150.60     14.15 o 
   1  -6   4      681.74      696.26     19.84 o 
   2  -6   4      356.48      341.76     13.32 o 
   3  -6   4      126.22      124.56      7.98 o 
   4  -6   4      668.54      673.11     12.34 o 
   5  -6   4      264.85      263.88     10.65 o 
   6  -6   4       11.41        7.60      9.35 o 
   7  -6   4      125.20      126.13     12.14 o 
   8  -6   4       67.52       90.28     19.81 o 
   9  -6   4        0.80        4.52     20.66 o 
  -7  -5   4      105.85      103.48     15.78 o 
  -6  -5   4        2.23       10.36     13.41 o 
  -5  -5   4       51.67       51.90     11.90 o 
  -4  -5   4      427.76      442.34     10.71 o 
  -3  -5   4       30.12       23.63      7.47 o 
  -2  -5   4      593.06      630.62     12.85 o 
  -1  -5   4      344.34      322.24     10.07 o 
   0  -5   4      132.34      164.78     13.31 o 
   1  -5   4      561.91      571.26     13.93 o 
   2  -5   4      363.68      332.34     11.52 o 
   3  -5   4        5.71        9.30      7.19 o 
   4  -5   4      681.94      656.64     11.22 o 
   5  -5   4      133.89      135.13      8.76 o 
   6  -5   4        1.70       -1.57      8.52 o 
   7  -5   4      191.61      187.04     14.58 o 
   8  -5   4       92.39      120.55     19.57 o 
   9  -5   4        2.21        9.88     20.15 o 
  -8  -4   4        2.37        9.01     22.46 o 
  -7  -4   4        1.48        4.09     14.64 o 
  -6  -4   4       45.86       26.78     12.81 o 
  -5  -4   4      132.91      111.57     11.39 o 
  -4  -4   4      126.92      133.38      8.05 o 
  -3  -4   4       13.64       20.47      6.99 o 
  -2  -4   4     1400.80     1483.76     15.99 o 
  -1  -4   4     2481.95     2541.99     64.77 o 
   0  -4   4       11.95       14.84      9.20 o 
   1  -4   4     1544.18     1525.50     23.05 o 
   2  -4   4      817.92      777.20     24.58 o 
   3  -4   4      169.73      166.88      6.90 o 
   4  -4   4     1033.73      971.59     20.49 o 
   5  -4   4      378.46      360.07      9.65 o 
   6  -4   4        2.30       -2.30      7.39 o 
   7  -4   4      139.89      129.26      9.04 o 
   8  -4   4       48.06       52.55     18.92 o 
   9  -4   4        1.69        1.66     17.22 o 
  -8  -3   4      139.73      146.05     18.92 o 
  -7  -3   4      125.05      134.20     13.22 o 
  -6  -3   4       12.20        8.30     10.62 o 
  -5  -3   4      616.27      619.21     12.32 o 
  -4  -3   4       50.41       42.54      9.39 o 
  -3  -3   4        0.19        5.18      5.83 o 
  -2  -3   4     1428.26     1420.30     30.69 o 
  -1  -3   4      653.75      639.66     14.13 o 
   0  -3   4     1187.92     1286.85     18.51 o 
   1  -3   4     1117.33     1111.46     13.05 o 
   2  -3   4     1024.73     1088.98     91.35 o 
   3  -3   4      237.64      247.96     10.06 o 
   4  -3   4      928.34      859.44     16.94 o 
   5  -3   4      275.42      256.24      6.92 o 
   6  -3   4        1.55        0.33      6.86 o 
   7  -3   4       17.16       20.93      9.71 o 
   8  -3   4      145.99      119.66     19.78 o 
   9  -3   4       25.21       31.51     22.83 o 
  -8  -2   4       13.28        6.60     13.93 o 
  -7  -2   4       42.60       46.71     12.32 o 
  -6  -2   4        0.35        8.25      9.97 o 
  -5  -2   4      223.22      227.45      9.32 o 
  -4  -2   4      529.73      577.67     10.31 o 
  -3  -2   4      251.42      273.41      5.68 o 
  -2  -2   4     2364.65     2466.25     41.99 o 
  -1  -2   4      133.64      126.60      4.32 o 
   0  -2   4       70.07       84.55      7.16 o 
   1  -2   4     2884.20     2971.40     26.31 o 
   2  -2   4     2987.53     3027.12     16.21 o 
   3  -2   4      258.76      312.55     25.66 o 
   4  -2   4      660.15      665.51     15.49 o 
   5  -2   4      283.95      260.04     12.33 o 
   6  -2   4        8.83       13.29     14.50 o 
   7  -2   4        4.84        6.96     16.47 o 
   8  -2   4       20.13       26.95     19.42 o 
   9  -2   4        3.89       12.77     22.57 o 
  -9  -1   4       35.28       19.81     22.78 o 
  -8  -1   4       12.90        9.52     14.58 o 
  -7  -1   4       72.05       90.78     11.79 o 
  -6  -1   4        8.47        5.16      9.48 o 
  -5  -1   4       26.04       23.47      7.62 o 
  -4  -1   4     1662.18     1783.50     20.14 o 
  -3  -1   4        6.76        4.15      2.95 o 
  -2  -1   4      428.13      433.62      6.24 o 
  -1  -1   4      586.90      569.10      8.03 o 
   0  -1   4     1626.35     1793.75     13.12 o 
   1  -1   4     1348.02     1370.63     13.10 o 
   2  -1   4      856.12      899.76     16.36 o 
   3  -1   4       14.74        9.28      5.86 o 
   4  -1   4      885.98      868.89     17.03 o 
   5  -1   4      648.65      672.29     32.28 o 
   6  -1   4        5.23        0.76     13.96 o 
   7  -1   4      342.02      369.89     30.12 o 
   8  -1   4      123.17      121.62     20.29 o 
   9  -1   4        0.03       -2.84     22.89 o 
  -9   0   4        1.67       14.42     22.23 o 
  -8   0   4       36.66       45.25     14.26 o 
  -7   0   4       27.64       29.10     12.06 o 
  -6   0   4        0.15       -9.00     10.04 o 
  -5   0   4      359.03      344.81      7.66 o 
  -4   0   4     1260.64     1241.02     26.28 o 
  -3   0   4      111.80      102.32      6.47 o 
  -2   0   4     1777.88     1817.94     17.18 o 
  -1   0   4     1995.03     1869.57     15.99 o 
   0   0   4       34.84       31.84      2.42 o 
   1   0   4     1392.03     1489.69     11.48 o 
   2   0   4     1748.38     1806.24     12.88 o 
   3   0   4        5.99        3.93      2.87 o 
   4   0   4      344.83      336.67     14.65 o 
   5   0   4      173.70      195.87     12.56 o 
   6   0   4      152.85      142.56     16.50 o 
   7   0   4       41.29       51.84     17.37 o 
   8   0   4       57.52       53.35     19.96 o 
   9   0   4        2.92        5.48     27.21 o 
  -9   1   4        5.85        2.09     21.96 o 
  -8   1   4      130.47      113.03     17.05 o 
  -7   1   4       15.51       22.17     13.67 o 
  -6   1   4       61.43       47.91      8.80 o 
  -5   1   4      330.48      316.05      8.31 o 
  -4   1   4       60.16       46.51      4.58 o 
  -3   1   4       20.28       13.37      4.49 o 
  -2   1   4     1096.97     1195.46     21.29 o 
  -1   1   4     1419.59     1398.70     20.26 o 
   0   1   4      212.52      226.66      3.16 o 
   1   1   4      282.38      254.24      6.01 o 
   2   1   4     3524.40     3688.38     17.19 o 
   3   1   4       17.37       14.69      3.97 o 
   4   1   4      131.28      146.82      9.35 o 
   5   1   4      189.40      190.91     12.58 o 
   6   1   4      138.88      122.67     14.52 o 
   7   1   4       91.33      114.67     17.08 o 
   8   1   4       44.72       54.23     19.93 o 
  -9   2   4        3.09       -0.70     34.10 o 
  -8   2   4        4.21       -0.79     16.53 o 
  -7   2   4       67.81       73.03     10.60 o 
  -6   2   4       94.05       75.38      9.30 o 
  -5   2   4      545.25      547.17     11.10 o 
  -4   2   4     1546.01     1440.46     12.18 o 
  -3   2   4      125.06      125.92      5.20 o 
  -2   2   4      274.14      264.53      7.12 o 
  -1   2   4     3981.39     3930.74     28.55 o 
   0   2   4       24.29       18.12      3.12 o 
   1   2   4      939.98      934.20      9.92 o 
   2   2   4      759.21      737.69      7.18 o 
   3   2   4       47.13       37.17      6.28 o 
   4   2   4      237.39      231.11      6.65 o 
   5   2   4      596.31      615.69     16.67 o 
   6   2   4       31.58       28.71     13.63 o 
   7   2   4      102.22      108.25     17.38 o 
  -9   3   4        2.42       -2.48     33.00 o 
  -8   3   4        1.16        9.39     11.82 o 
  -7   3   4      411.85      448.34     21.57 o 
  -6   3   4       48.23       42.09     12.37 o 
  -5   3   4        7.09        8.61      5.29 o 
  -4   3   4      326.25      295.49      4.64 o 
  -3   3   4      536.17      565.53      7.43 o 
  -2   3   4       66.51       55.27      7.49 o 
  -1   3   4     3229.46     3233.13     16.01 o 
   0   3   4       41.59       39.86      4.80 o 
   1   3   4     3092.18     3361.03     31.60 o 
   2   3   4      569.64      567.46     13.76 o 
   3   3   4      107.41      117.34      8.13 o 
   4   3   4      342.35      331.83      9.78 o 
   5   3   4      597.50      579.30     11.41 o 
   6   3   4        0.32       -1.69     17.46 o 
   7   3   4       45.73       15.91     34.14 o 
   8   3   4       55.05       77.40     40.47 o 
  -8   4   4       79.64       97.49     13.36 o 
  -7   4   4      176.84      187.32     12.84 o 
  -6   4   4       53.44       49.09      7.82 o 
  -5   4   4      532.67      535.67     13.18 o 
  -4   4   4      229.64      221.83      7.68 o 
  -3   4   4      154.93      151.56      6.72 o 
  -2   4   4      235.24      225.10      9.22 o 
  -1   4   4      414.64      397.88      8.09 o 
   0   4   4     1223.15     1232.58     19.12 o 
   1   4   4      418.77      396.29      7.96 o 
   2   4   4      199.98      185.24      5.01 o 
   3   4   4       54.74       56.59      9.12 o 
   4   4   4        7.65        4.34      9.07 o 
   5   4   4      131.76      128.79     10.16 o 
   6   4   4        0.59        0.80     18.52 o 
   7   4   4        7.56       14.93     22.21 o 
  -9   5   4        0.09        9.86     20.91 o 
  -8   5   4       25.64       27.20     13.68 o 
  -7   5   4       55.29       83.18     17.25 o 
  -6   5   4       65.03       42.03      8.93 o 
  -5   5   4      209.33      226.11      9.76 o 
  -4   5   4      232.58      229.14      8.14 o 
  -3   5   4        7.40        2.66      6.23 o 
  -2   5   4      215.13      211.89      7.97 o 
  -1   5   4      542.22      496.72     16.23 o 
   0   5   4      127.28      120.15      9.61 o 
   1   5   4      193.53      179.75     10.61 o 
   2   5   4      517.98      476.07      7.65 o 
   3   5   4        5.35       13.61     10.25 o 
   4   5   4      112.56      102.71     11.18 o 
   5   5   4      110.79      121.09     18.82 o 
   6   5   4        0.19        1.25     20.65 o 
  -8   6   4       27.05       54.03     16.43 o 
  -7   6   4       68.59       93.29     15.81 o 
  -6   6   4        2.68        0.60      9.69 o 
  -5   6   4       82.56      104.19      9.79 o 
  -4   6   4      379.36      401.01     14.03 o 
  -3   6   4       10.12        9.87      7.33 o 
  -2   6   4      111.93       99.63      7.13 o 
  -1   6   4      639.81      645.91     24.91 o 
   0   6   4      153.02      130.98     11.41 o 
   1   6   4        6.98       11.77     11.08 o 
   2   6   4      451.63      456.87     34.32 o 
   3   6   4       69.01       66.74     11.83 o 
   4   6   4       94.63       79.00     12.72 o 
   5   6   4       21.99       24.98     19.88 o 
   6   6   4        2.21      -12.49     38.28 o 
  -8   7   4       46.81       72.22     18.92 o 
  -7   7   4       17.09       29.51     20.02 o 
  -6   7   4        0.47        9.50     11.77 o 
  -5   7   4        0.54        6.33     10.37 o 
  -4   7   4       52.83       66.24      9.33 o 
  -3   7   4       20.48       10.93      8.17 o 
  -2   7   4      265.78      249.01     14.29 o 
  -1   7   4      106.45       94.45      8.61 o 
   0   7   4        1.60        4.02     12.32 o 
   1   7   4        2.25        3.84     12.47 o 
   2   7   4      120.84       96.15     16.69 o 
   3   7   4       35.57       42.54     13.80 o 
   4   7   4       50.24       38.01     14.07 o 
   5   7   4        0.78       -2.36     22.13 o 
  -7   8   4       19.12       25.89     21.78 o 
  -6   8   4        0.62       -1.46     12.71 o 
  -5   8   4       15.79       16.16     10.46 o 
  -4   8   4       53.70       58.47     10.15 o 
  -3   8   4       78.04       77.42      9.94 o 
  -2   8   4        8.38        4.61     12.69 o 
  -1   8   4       66.56       42.81     13.73 o 
   0   8   4      107.62      106.22     18.64 o 
   1   8   4        0.56        2.84     14.77 o 
   2   8   4        1.00        9.52     18.27 o 
   3   8   4       72.82       70.20     15.38 o 
   4   8   4       12.27       13.04     22.44 o 
  -6   9   4        8.66        1.79     12.57 o 
  -5   9   4        2.62        8.60     11.48 o 
  -4   9   4      121.18      140.32     15.33 o 
  -3   9   4        1.02       -2.03     14.56 o 
  -2   9   4      137.99      148.01     21.54 o 
  -1   9   4       85.55       78.48     15.88 o 
   0   9   4        6.24        6.29     19.32 o 
   1   9   4        5.76       -1.04     16.49 o 
   2   9   4        2.41        5.15     20.49 o 
  -5  10   4        0.14        6.73     15.70 o 
  -4  10   4       49.74       60.73     16.62 o 
  -3  10   4       25.41       30.73     16.57 o 
  -2  10   4        2.95        3.03     16.91 o 
  -1  10   4       71.56       76.22     18.01 o 
   0  10   4        0.58        3.61     18.08 o 
   1  10   4        5.06       -3.89     32.31 o 
   0 -11   5        0.38       18.49     29.12 o 
   1 -11   5        1.99       11.52     27.82 o 
   2 -11   5       48.00       68.24     26.07 o 
   3 -11   5       20.91       26.24     26.31 o 
   4 -11   5        2.85       -4.61     24.63 o 
   5 -11   5       21.59       28.77     29.86 o 
  -2 -10   5        7.08       17.09     22.22 o 
  -1 -10   5       94.68      127.39     27.60 o 
   0 -10   5        0.70        9.05     25.07 o 
   1 -10   5        0.94       -3.69     22.03 o 
   2 -10   5       76.12       89.06     22.80 o 
   3 -10   5       12.64       -1.21     24.65 o 
   4 -10   5        0.42      -11.18     23.61 o 
   5 -10   5      121.77      137.74     27.41 o 
   6 -10   5        7.57        3.84     17.43 o 
  -4  -9   5        0.60       14.99     37.02 o 
  -3  -9   5       50.65       41.67     20.91 o 
  -2  -9   5        1.26        8.07     18.37 o 
  -1  -9   5      199.40      231.28     24.66 o 
   0  -9   5       18.81       20.89     22.55 o 
   1  -9   5      112.67      122.43     23.27 o 
   2  -9   5       83.86      100.65     20.56 o 
   3  -9   5      109.84       99.48     21.98 o 
   4  -9   5        6.87        0.53     14.83 o 
   5  -9   5       97.79       91.26     16.17 o 
   6  -9   5       13.65       18.86     16.08 o 
   7  -9   5        0.61      -11.49     26.63 o 
  -5  -8   5        8.60       11.09     21.53 o 
  -4  -8   5       24.76       25.81     19.66 o 
  -3  -8   5      114.32      112.84     18.48 o 
  -2  -8   5        4.24        8.20     16.25 o 
  -1  -8   5      184.29      192.25     22.74 o 
   0  -8   5      251.78      279.03     22.48 o 
   1  -8   5       49.56       64.40     19.10 o 
   2  -8   5      133.36      135.84     21.03 o 
   3  -8   5       40.90       48.71     17.79 o 
   4  -8   5      354.86      332.48     24.36 o 
   5  -8   5       13.22       10.64     12.06 o 
   6  -8   5       12.62       10.82     12.47 o 
   7  -8   5        2.31       17.29     25.20 o 
   8  -8   5       22.73       32.33     21.21 o 
  -6  -7   5        1.83       20.97     20.98 o 
  -5  -7   5        6.03        9.85     15.19 o 
  -4  -7   5       84.77       91.34     13.17 o 
  -3  -7   5       30.80       17.68     11.26 o 
  -2  -7   5       19.27        9.39     14.13 o 
  -1  -7   5       35.18       39.59     16.97 o 
   0  -7   5      320.35      339.01     20.72 o 
   1  -7   5       79.69       54.99     15.19 o 
   2  -7   5      823.06      819.23     40.57 o 
   3  -7   5      461.34      462.52     15.79 o 
   4  -7   5        5.19       11.44     14.58 o 
   5  -7   5       81.67       84.44     10.98 o 
   6  -7   5      135.54      130.60     11.45 o 
   7  -7   5        6.20       25.27     24.21 o 
   8  -7   5       35.03       36.80     20.36 o 
  -6  -6   5       19.52       42.84     12.50 o 
  -5  -6   5        0.04        2.98     12.49 o 
  -4  -6   5      186.54      188.46     12.73 o 
  -3  -6   5        3.73        7.01     10.23 o 
  -2  -6   5        6.94        6.11      9.00 o 
  -1  -6   5      170.15      187.97     16.33 o 
   0  -6   5      531.64      522.13     20.07 o 
   1  -6   5      133.62      121.32     12.62 o 
   2  -6   5      450.49      446.13     18.10 o 
   3  -6   5      157.40      152.19     13.31 o 
   4  -6   5       32.40       32.25     12.31 o 
   5  -6   5      254.96      254.69     10.68 o 
   6  -6   5      184.59      206.29     10.71 o 
   7  -6   5        8.20        7.22     13.09 o 
   8  -6   5       72.23       72.41     20.86 o 
  -7  -5   5       50.92       49.61     15.40 o 
  -6  -5   5       10.04       17.75     10.86 o 
  -5  -5   5        4.79        8.92      9.77 o 
  -4  -5   5      134.07      132.48     11.12 o 
  -3  -5   5      398.37      435.75     12.05 o 
  -2  -5   5      149.03      153.61      9.35 o 
  -1  -5   5        6.14        4.80      8.26 o 
   0  -5   5      663.11      649.90     18.31 o 
   1  -5   5       12.56        9.65      8.49 o 
   2  -5   5     1049.53     1062.87     16.77 o 
   3  -5   5      613.28      550.24     27.07 o 
   4  -5   5        0.11        2.08     11.09 o 
   5  -5   5      206.25      189.07      8.96 o 
   6  -5   5      233.09      249.77      9.20 o 
   7  -5   5       21.11       11.52     13.04 o 
   8  -5   5       60.22       40.41     19.50 o 
   9  -5   5       31.72       32.96     22.21 o 
  -7  -4   5       56.77       53.18     13.75 o 
  -6  -4   5      199.64      205.40     10.89 o 
  -5  -4   5       24.41       28.23      8.77 o 
  -4  -4   5      139.77      148.98      8.45 o 
  -3  -4   5      322.09      330.53     10.41 o 
  -2  -4   5       98.15      101.29      7.83 o 
  -1  -4   5       63.84       58.08      6.91 o 
   0  -4   5      861.33      825.56     18.36 o 
   1  -4   5      123.32      106.05      9.02 o 
   2  -4   5      298.92      290.97     11.74 o 
   3  -4   5      626.68      581.84     31.14 o 
   4  -4   5       44.14       36.91     11.23 o 
   5  -4   5      408.90      351.68     15.75 o 
   6  -4   5      428.15      371.12     26.18 o 
   7  -4   5        0.81       -0.45     12.60 o 
   8  -4   5       61.41       67.37     14.58 o 
   9  -4   5       64.54       79.10     23.07 o 
  -8  -3   5        0.12        8.80     19.34 o 
  -7  -3   5        5.63       -0.94     16.20 o 
  -6  -3   5      174.07      174.17      9.83 o 
  -5  -3   5        1.49        0.34      7.07 o 
  -4  -3   5      467.35      468.88      8.63 o 
  -3  -3   5     1207.67     1244.77     28.87 o 
  -2  -3   5     1176.58     1314.93     32.36 o 
  -1  -3   5     3299.18     3573.32     54.68 o 
   0  -3   5      994.38      971.70     18.06 o 
   1  -3   5      261.19      279.95     13.92 o 
   2  -3   5      306.93      333.52     31.22 o 
   3  -3   5     1891.56     1871.87     30.22 o 
   4  -3   5      360.43      327.75     11.52 o 
   5  -3   5      588.06      561.86     22.56 o 
   6  -3   5      359.62      348.52     18.94 o 
   7  -3   5       39.16       11.10     13.03 o 
   8  -3   5       87.13       92.04     14.88 o 
   9  -3   5       34.30       57.50     23.87 o 
  -8  -2   5        8.50        5.72     18.11 o 
  -7  -2   5      125.98      117.90     12.55 o 
  -6  -2   5      228.61      263.95     11.41 o 
  -5  -2   5        2.71       -0.18      6.10 o 
  -4  -2   5      193.56      176.79      5.00 o 
  -3  -2   5      376.28      368.38      5.31 o 
  -2  -2   5      272.74      266.64      8.60 o 
  -1  -2   5     4454.77     4906.53     16.71 o 
   0  -2   5      488.99      457.41     10.84 o 
   1  -2   5      116.95      146.29      8.52 o 
   2  -2   5      113.72       92.26      5.58 o 
   3  -2   5     1076.07     1066.46     24.07 o 
   4  -2   5       92.76       91.04     13.21 o 
   5  -2   5      266.22      250.20     16.08 o 
   6  -2   5      827.40      822.89     22.03 o 
   7  -2   5       38.04       52.40     27.36 o 
   8  -2   5       37.21       51.74     20.25 o 
   9  -2   5       44.18       53.39     23.01 o 
  -8  -1   5       16.01       16.42     20.05 o 
  -7  -1   5      121.39      125.97     11.92 o 
  -6  -1   5       75.21       76.68      9.56 o 
  -5  -1   5        2.42        3.54      4.02 o 
  -4  -1   5      686.11      656.03     17.34 o 
  -3  -1   5      877.27      808.30     19.66 o 
  -2  -1   5        2.12        2.51      4.02 o 
  -1  -1   5     1861.51     1834.93     24.48 o 
   0  -1   5     4220.10     4356.07     28.69 o 
   1  -1   5      533.10      635.34     14.97 o 
   2  -1   5      940.86     1026.14     15.26 o 
   3  -1   5     1066.65     1112.44     26.30 o 
   4  -1   5      121.82       97.51     13.24 o 
   5  -1   5       59.96       51.80     14.96 o 
   6  -1   5      119.38      143.32     15.32 o 
   7  -1   5       11.33       -7.21     16.50 o 
   8  -1   5        7.96       12.16     19.75 o 
   9  -1   5       48.42       87.14     23.82 o 
  -9   0   5       17.32       15.95     23.35 o 
  -8   0   5       42.35       31.42     21.11 o 
  -7   0   5      123.97      134.77     12.30 o 
  -6   0   5      242.06      262.00     10.83 o 
  -5   0   5       83.40       90.00      7.11 o 
  -4   0   5      122.69      103.09      8.33 o 
  -3   0   5     1871.01     1905.76     22.32 o 
  -2   0   5       14.12       11.22      2.39 o 
  -1   0   5      354.12      327.10      4.13 o 
   0   0   5     3194.28     3371.29     24.22 o 
   1   0   5        4.76        9.29      7.89 o 
   2   0   5     1246.12     1279.61     18.47 o 
   3   0   5      667.88      714.37      8.56 o 
   4   0   5       20.54       13.69      5.93 o 
   5   0   5     1301.74     1408.56     34.83 o 
   6   0   5      154.86      159.04     15.16 o 
   7   0   5       20.30       30.25     16.70 o 
   8   0   5       33.04       40.53     19.76 o 
  -9   1   5       11.76       11.37     22.47 o 
  -8   1   5        1.58       -3.95     19.61 o 
  -7   1   5      218.58      228.37     20.81 o 
  -6   1   5      201.16      203.01      9.16 o 
  -5   1   5       19.53       19.21      6.76 o 
  -4   1   5      223.14      201.87      7.52 o 
  -3   1   5     3144.72     3110.03     22.60 o 
  -2   1   5        1.65        1.78      2.62 o 
  -1   1   5      877.59      903.86     12.89 o 
   0   1   5      502.95      492.53      8.23 o 
   1   1   5      215.83      216.86      6.85 o 
   2   1   5     1016.65     1120.21     10.31 o 
   3   1   5      612.41      599.79      8.04 o 
   4   1   5       49.05       41.96     10.69 o 
   5   1   5       43.84       46.00     11.04 o 
   6   1   5       26.06       29.39     13.32 o 
   7   1   5       35.19       26.74     16.59 o 
   8   1   5       34.13       37.36     37.47 o 
  -9   2   5       39.65        9.64     23.33 o 
  -8   2   5       10.51       -0.91     29.63 o 
  -7   2   5       41.87       47.70      9.90 o 
  -6   2   5       23.41       27.52      8.47 o 
  -5   2   5        4.04        6.80      7.33 o 
  -4   2   5      273.21      299.94      7.24 o 
  -3   2   5      128.98      113.87      6.07 o 
  -2   2   5       72.04       59.55      4.81 o 
  -1   2   5      841.28      829.14     11.01 o 
   0   2   5      924.08      906.64     11.67 o 
   1   2   5     1558.20     1660.20     20.22 o 
   2   2   5      309.51      312.41      5.23 o 
   3   2   5      897.05      886.87     16.14 o 
   4   2   5       27.30       18.23     10.02 o 
   5   2   5       19.92       13.26      9.95 o 
   6   2   5      154.77      156.17     14.49 o 
   7   2   5       30.56       37.49     35.34 o 
  -9   3   5       12.14       17.38     23.20 o 
  -8   3   5        0.19        0.97     18.58 o 
  -7   3   5        1.22       -5.98     10.78 o 
  -6   3   5      468.10      458.81     17.36 o 
  -5   3   5       39.03       28.03      5.63 o 
  -4   3   5      875.47      907.00      9.85 o 
  -3   3   5      428.59      415.24      7.26 o 
  -2   3   5      313.33      319.80      8.53 o 
  -1   3   5      226.04      204.59      5.67 o 
   0   3   5      352.65      332.36      5.16 o 
   1   3   5      220.80      241.39      8.88 o 
   2   3   5       98.85       98.02      6.47 o 
   3   3   5      871.50      898.30     13.42 o 
   4   3   5        3.33        1.69      8.50 o 
   5   3   5       10.18        8.33      9.10 o 
   6   3   5       46.63       63.06     31.66 o 
   7   3   5        4.75        5.67     37.78 o 
  -9   4   5        6.62        6.82     24.45 o 
  -8   4   5       25.35       15.05     14.67 o 
  -7   4   5       22.46       -0.17     10.68 o 
  -6   4   5      184.46      185.51     13.30 o 
  -5   4   5      279.92      249.47      4.87 o 
  -4   4   5       11.37       10.02      4.54 o 
  -3   4   5      655.66      687.56     18.65 o 
  -2   4   5        3.09        1.26      6.56 o 
  -1   4   5      303.99      278.16      8.67 o 
   0   4   5     1201.59     1231.07     17.29 o 
   1   4   5       32.18       29.12      8.92 o 
   2   4   5      162.26      171.70      8.56 o 
   3   4   5      437.27      431.90     11.36 o 
   4   4   5      111.95      111.56     10.34 o 
   5   4   5      154.35      128.63     11.19 o 
   6   4   5       58.10       49.03     33.80 o 
   7   4   5       20.59       -6.89     39.52 o 
  -8   5   5        0.20       -4.06     14.41 o 
  -7   5   5       51.55       44.19     14.52 o 
  -6   5   5       13.61        2.05     12.58 o 
  -5   5   5      102.44       89.93      4.53 o 
  -4   5   5       50.27       49.22      6.62 o 
  -3   5   5      364.89      417.78      9.16 o 
  -2   5   5      160.76      130.69      8.92 o 
  -1   5   5      147.12      152.69     12.64 o 
   0   5   5      625.40      651.46     15.75 o 
   1   5   5      184.16      205.24      5.58 o 
   2   5   5       55.71       40.78     11.32 o 
   3   5   5        9.30       11.58     10.77 o 
   4   5   5      275.41      263.80     12.62 o 
   5   5   5        3.14        9.66     17.70 o 
   6   5   5       76.86       44.11     37.96 o 
  -8   6   5       13.38       22.91     18.27 o 
  -7   6   5        4.47        6.03     16.05 o 
  -6   6   5       73.48       90.75     14.96 o 
  -5   6   5       68.84       55.25      8.70 o 
  -4   6   5       61.30       65.42      8.28 o 
  -3   6   5      125.50      137.50      8.52 o 
  -2   6   5      182.29      174.89      8.26 o 
  -1   6   5       10.65       11.38      6.93 o 
   0   6   5      584.41      528.55     17.91 o 
   1   6   5       85.46      101.88     12.45 o 
   2   6   5       82.69       59.88     12.30 o 
   3   6   5       26.51       22.82     12.54 o 
   4   6   5       27.94       39.37     12.65 o 
   5   6   5        4.84        7.14     35.76 o 
  -8   7   5        4.93        5.20     18.06 o 
  -7   7   5       10.36       11.35     15.10 o 
  -6   7   5      141.99      145.83     14.10 o 
  -5   7   5        0.77        0.25      9.51 o 
  -4   7   5        6.70       13.62      9.25 o 
  -3   7   5      174.35      183.93     14.69 o 
  -2   7   5       74.20       66.42      8.09 o 
  -1   7   5      122.72      110.16     16.53 o 
   0   7   5       79.13       54.11     13.43 o 
   1   7   5       17.99       29.42     13.65 o 
   2   7   5        5.32       15.84     17.25 o 
   3   7   5      190.83      173.89     19.80 o 
   4   7   5        7.78        9.79     17.85 o 
  -7   8   5        2.24        7.87     15.68 o 
  -6   8   5        9.14       20.54     16.11 o 
  -5   8   5        0.69       -7.62     10.58 o 
  -4   8   5        0.26        4.28      9.93 o 
  -3   8   5       86.67       78.95      9.64 o 
  -2   8   5       63.32       84.64     13.92 o 
  -1   8   5      139.19      134.48     18.89 o 
   0   8   5       75.65       66.09     15.77 o 
   1   8   5       29.06       32.95     16.08 o 
   2   8   5        0.31       -4.79     20.15 o 
   3   8   5       15.88       20.60     16.07 o 
  -6   9   5       18.04       28.48     16.93 o 
  -5   9   5        1.41        8.47     11.77 o 
  -4   9   5        4.03       12.52     14.39 o 
  -3   9   5        6.52        3.69     14.86 o 
  -2   9   5      133.83      148.56     17.03 o 
  -1   9   5        5.14        5.00     15.59 o 
   0   9   5       11.32       24.71     21.26 o 
   1   9   5        4.45        9.03     18.00 o 
   2   9   5       11.75       14.20     22.14 o 
  -4  10   5       33.29       31.59     16.66 o 
  -3  10   5       14.16       25.84     16.89 o 
  -2  10   5       13.78        4.70     17.46 o 
  -1  10   5        5.97        6.63     18.13 o 
   1 -11   6       24.89       19.94     26.04 o 
   2 -11   6        0.60        0.89     28.89 o 
   3 -11   6       20.02        7.90     25.10 o 
   4 -11   6        1.11       11.00     19.90 o 
  -2 -10   6       48.20       41.22     21.10 o 
  -1 -10   6       73.73       77.13     26.22 o 
   0 -10   6        1.74       -2.21     24.03 o 
   1 -10   6       37.91       54.46     23.67 o 
   2 -10   6        4.23       -7.55     22.47 o 
   3 -10   6       27.59       23.72     22.45 o 
   4 -10   6       25.97       33.65     26.52 o 
   5 -10   6       16.05       24.70     26.71 o 
   6 -10   6       20.60       16.40     28.54 o 
  -3  -9   6       21.70       42.63     20.59 o 
  -2  -9   6       70.03       71.78     18.93 o 
  -1  -9   6        6.24       10.90     23.21 o 
   0  -9   6      183.09      203.01     23.27 o 
   1  -9   6        1.69       24.87     21.58 o 
   2  -9   6       18.63        3.87     19.58 o 
   3  -9   6       56.90       45.56     23.42 o 
   4  -9   6      216.99      222.28     26.37 o 
   5  -9   6        0.78       14.03     24.55 o 
   6  -9   6       66.80       61.20     26.47 o 
   7  -9   6       21.06       33.21     28.67 o 
  -4  -8   6       16.87        2.05     13.90 o 
  -3  -8   6       52.74       52.73     18.42 o 
  -2  -8   6       84.36       80.20     17.42 o 
  -1  -8   6        6.18       10.71     18.83 o 
   0  -8   6      662.19      664.31     27.25 o 
   1  -8   6       11.16       14.27     17.66 o 
   2  -8   6        2.84       -0.96     18.16 o 
   3  -8   6       18.31       19.83     12.46 o 
   4  -8   6      476.18      470.51     33.64 o 
   5  -8   6        2.98        5.83     17.39 o 
   6  -8   6       92.61       96.74     18.40 o 
   7  -8   6       48.67       57.98     26.73 o 
  -5  -7   6       54.09       45.29     14.35 o 
  -4  -7   6       12.62       16.77     12.84 o 
  -3  -7   6      132.87      128.30     13.09 o 
  -2  -7   6      484.12      502.95     18.40 o 
  -1  -7   6        0.13        9.00     16.78 o 
   0  -7   6      298.00      306.41     20.57 o 
   1  -7   6      125.75      116.95     14.91 o 
   2  -7   6      411.20      372.98     17.82 o 
   3  -7   6       39.74       55.54     14.92 o 
   4  -7   6       65.92       60.74     15.66 o 
   5  -7   6        6.35        0.00     15.66 o 
   6  -7   6       50.60       58.39     17.04 o 
   7  -7   6       83.88       95.46     15.82 o 
   8  -7   6        5.10       -5.08     21.72 o 
  -6  -6   6       24.73       28.38     14.35 o 
  -5  -6   6       31.77       22.05     12.77 o 
  -4  -6   6        2.13        4.29     11.75 o 
  -3  -6   6       17.63       18.90     11.12 o 
  -2  -6   6      313.10      336.99     12.25 o 
  -1  -6   6       46.74       37.79     15.69 o 
   0  -6   6      525.98      508.70     26.29 o 
   1  -6   6     1661.96     1597.60     83.80 o 
   2  -6   6        2.23       10.83     12.77 o 
   3  -6   6      812.44      770.72     18.60 o 
   4  -6   6      114.84      101.30     14.22 o 
   5  -6   6       20.40       23.74     16.24 o 
   6  -6   6      120.82      123.15     14.31 o 
   7  -6   6       24.17       33.68     14.77 o 
   8  -6   6        0.38        4.16     21.58 o 
  -7  -5   6        8.92        5.60     21.85 o 
  -6  -5   6       24.93       15.51     13.16 o 
  -5  -5   6       38.80       53.62     12.53 o 
  -4  -5   6       13.67       -1.94     10.57 o 
  -3  -5   6      278.45      274.55     11.56 o 
  -2  -5   6      484.47      494.78     12.13 o 
  -1  -5   6       12.51       12.04      8.02 o 
   0  -5   6      177.08      170.61     11.29 o 
   1  -5   6      795.89      798.77     15.65 o 
   2  -5   6      329.49      289.20     13.42 o 
   3  -5   6     1607.17     1496.08     51.93 o 
   4  -5   6      104.49      104.70     13.70 o 
   5  -5   6        7.92        4.29     11.59 o 
   6  -5   6      101.09      103.27     13.35 o 
   7  -5   6       89.03       92.40     14.75 o 
   8  -5   6        5.46        4.58     20.60 o 
  -7  -4   6       33.67       27.11     21.53 o 
  -6  -4   6       25.46       12.87     11.71 o 
  -5  -4   6      111.16      116.47     11.24 o 
  -4  -4   6        7.73       11.74      9.78 o 
  -3  -4   6      266.96      252.50     12.88 o 
  -2  -4   6      121.94      117.72      7.72 o 
  -1  -4   6       76.87       79.38      8.00 o 
   0  -4   6      127.52      100.10     12.44 o 
   1  -4   6     1422.22     1384.29     24.68 o 
   2  -4   6       84.74       73.15     11.23 o 
   3  -4   6      915.97      856.21     61.42 o 
   4  -4   6      499.06      505.05     17.92 o 
   5  -4   6       11.11       13.13     11.55 o 
   6  -4   6        2.46       -3.41     12.77 o 
   7  -4   6      205.56      191.85     15.02 o 
   8  -4   6       10.50        7.88     15.48 o 
  -8  -3   6       46.15       50.73     19.84 o 
  -7  -3   6        5.03       10.75     17.60 o 
  -6  -3   6        4.16        3.79      9.49 o 
  -5  -3   6      144.35      146.68     10.26 o 
  -4  -3   6        0.73        1.27      7.89 o 
  -3  -3   6      317.52      313.06      6.26 o 
  -2  -3   6       12.66       14.47      4.78 o 
  -1  -3   6      349.37      338.58      9.65 o 
   0  -3   6       54.88       41.79      9.08 o 
   1  -3   6     1063.58     1006.74     21.16 o 
   2  -3   6       29.17       26.68      6.47 o 
   3  -3   6      226.04      210.78     10.87 o 
   4  -3   6     1436.89     1442.06     28.13 o 
   5  -3   6        8.46       18.97     11.53 o 
   6  -3   6       34.44       39.63     12.95 o 
   7  -3   6      194.83      166.76     15.59 o 
   8  -3   6       22.69       17.54     19.87 o 
  -8  -2   6        2.94        8.29     19.17 o 
  -7  -2   6        1.85        0.29     17.38 o 
  -6  -2   6       59.69       55.54     15.12 o 
  -5  -2   6      589.75      605.54     13.01 o 
  -4  -2   6      108.35      125.53      7.11 o 
  -3  -2   6      582.34      573.83     11.79 o 
  -2  -2   6      820.28      860.93     14.99 o 
  -1  -2   6      835.39      840.25     11.06 o 
   0  -2   6      720.78      723.30      8.16 o 
   1  -2   6     1262.37     1225.48     15.30 o 
   2  -2   6      957.05      948.81     33.03 o 
   3  -2   6      181.25      167.03     10.70 o 
   4  -2   6      971.87      991.00     20.05 o 
   5  -2   6       10.21       12.85     15.12 o 
   6  -2   6      410.20      442.14     21.03 o 
   7  -2   6       28.98       13.61     29.93 o 
   8  -2   6        2.62        3.74     20.26 o 
  -8  -1   6       51.41       51.02     22.20 o 
  -7  -1   6        0.32        1.05     18.86 o 
  -6  -1   6       28.51       35.50     14.09 o 
  -5  -1   6      176.92      147.49     14.12 o 
  -4  -1   6       26.35       22.31      3.38 o 
  -3  -1   6      187.77      146.28      8.99 o 
  -2  -1   6      877.09      840.11     11.23 o 
  -1  -1   6       54.55       52.23      4.16 o 
   0  -1   6       21.59       15.83      4.87 o 
   1  -1   6      542.10      461.80     15.37 o 
   2  -1   6      256.69      227.03     21.08 o 
   3  -1   6       88.60       84.96      5.43 o 
   4  -1   6      969.79      976.94     29.52 o 
   5  -1   6     1119.85     1119.52     23.28 o 
   6  -1   6      406.36      442.42     18.37 o 
   7  -1   6      239.29      243.54     24.70 o 
   8  -1   6        0.30       17.52     20.29 o 
  -8   0   6       17.54        8.26     21.09 o 
  -7   0   6       37.33       36.12     18.62 o 
  -6   0   6      179.89      162.13     18.14 o 
  -5   0   6      220.63      228.42     15.89 o 
  -4   0   6       14.99       14.85      6.94 o 
  -3   0   6      110.25       92.93      6.36 o 
  -2   0   6     1603.57     1535.66     12.92 o 
  -1   0   6       25.21       16.01      4.06 o 
   0   0   6      920.05      983.37      9.23 o 
   1   0   6     2597.05     2699.38     19.85 o 
   2   0   6       36.92       23.10      5.02 o 
   3   0   6       57.20       39.90     18.04 o 
   4   0   6      220.90      253.55     24.87 o 
   5   0   6      771.40      827.46     40.47 o 
   6   0   6       46.17       48.16     14.46 o 
   7   0   6      252.49      275.36     18.75 o 
   8   0   6        0.58       -5.60     37.61 o 
  -8   1   6       73.03       45.48     21.68 o 
  -7   1   6      273.43      232.57     24.15 o 
  -6   1   6      183.13      174.91      8.16 o 
  -5   1   6      237.96      189.00     14.69 o 
  -4   1   6       94.89       81.12      7.16 o 
  -3   1   6       44.72       33.90      6.41 o 
  -2   1   6     1986.85     1981.51     10.73 o 
  -1   1   6      567.42      568.60     13.89 o 
   0   1   6      963.57      989.97     13.12 o 
   1   1   6      951.36      964.27     22.73 o 
   2   1   6        6.84        4.30      6.63 o 
   3   1   6      595.69      606.49     15.11 o 
   4   1   6      664.19      688.14     10.16 o 
   5   1   6       32.93       43.07      9.98 o 
   6   1   6       55.22       64.30     29.74 o 
   7   1   6      191.54      209.92     38.19 o 
   8   1   6       21.73       38.83     39.05 o 
  -8   2   6      114.91      117.43     16.78 o 
  -7   2   6       17.55       12.29     13.27 o 
  -6   2   6      122.99      120.90      8.85 o 
  -5   2   6      798.99      742.18     18.27 o 
  -4   2   6      315.83      299.24      8.05 o 
  -3   2   6      197.17      188.02      7.32 o 
  -2   2   6      886.93      871.35     18.19 o 
  -1   2   6      132.87      124.36      5.97 o 
   0   2   6      795.18      836.05     11.99 o 
   1   2   6      339.26      334.94      9.07 o 
   2   2   6      395.25      416.74      9.88 o 
   3   2   6      187.68      196.21     13.06 o 
   4   2   6      303.57      312.92     14.49 o 
   5   2   6        3.36        9.44     27.28 o 
   7   2   6       77.62       68.46     38.13 o 
  -8   3   6       53.16       64.61     15.40 o 
  -7   3   6       15.41        6.49     13.20 o 
  -6   3   6       16.09        7.67      9.08 o 
  -5   3   6      118.26      133.74      7.55 o 
  -4   3   6       35.33       27.61      6.88 o 
  -3   3   6      239.28      246.97      7.52 o 
  -2   3   6      803.71      790.74     11.67 o 
  -1   3   6      817.25      828.98     12.19 o 
   0   3   6      312.44      315.26      5.34 o 
   1   3   6      647.42      657.06     13.08 o 
   2   3   6      207.87      215.99      6.20 o 
   3   3   6       43.38       37.60      6.93 o 
   4   3   6      331.67      323.92     10.44 o 
   5   3   6        3.20        0.67     30.72 o 
   6   3   6        2.06      -14.96     35.53 o 
   7   3   6       15.40       21.06     38.31 o 
  -8   4   6       81.44       74.83     16.08 o 
  -7   4   6        0.99        0.08     14.42 o 
  -6   4   6      180.43      182.83     14.49 o 
  -5   4   6      275.11      272.87      8.17 o 
  -4   4   6      110.05       94.30      5.08 o 
  -3   4   6       96.06       97.17      6.40 o 
  -2   4   6      334.10      319.92      8.90 o 
  -1   4   6       74.35       77.18      6.12 o 
   0   4   6       21.21       19.99      4.61 o 
   1   4   6      388.41      388.00     12.19 o 
   2   4   6      108.72      117.18      8.14 o 
   3   4   6       35.11       22.66      9.02 o 
   4   4   6      129.06      133.65     15.00 o 
   5   4   6       11.57       34.61     32.73 o 
   6   4   6        2.19       16.68     38.01 o 
  -8   5   6       20.89       37.65     18.18 o 
  -7   5   6      103.81       94.32     16.43 o 
  -6   5   6       10.24       12.54     13.41 o 
  -5   5   6       37.06       44.13      6.66 o 
  -4   5   6      123.18      108.68      6.61 o 
  -3   5   6      261.47      260.07     11.75 o 
  -2   5   6      538.57      519.01     10.35 o 
  -1   5   6      101.53       82.76      6.70 o 
   0   5   6        3.16        5.27      5.90 o 
   1   5   6      452.80      462.29     14.08 o 
   2   5   6       95.86       95.93     10.50 o 
   3   5   6      199.07      165.11     11.86 o 
   4   5   6       96.42       83.58     17.81 o 
   5   5   6       18.64       35.51     37.44 o 
   6   5   6        6.06       22.48     38.78 o 
  -8   6   6        7.17        3.33     16.07 o 
  -7   6   6        8.68       11.53     14.81 o 
  -6   6   6        0.19       -5.04     13.16 o 
  -5   6   6       58.98       90.12     12.12 o 
  -4   6   6      164.76      159.91      8.71 o 
  -3   6   6        1.44       -4.19      7.67 o 
  -2   6   6      110.09      100.49     10.12 o 
  -1   6   6       40.89       42.75      8.03 o 
   0   6   6       51.15       45.63     12.83 o 
   1   6   6      121.22      119.35     13.73 o 
   2   6   6      163.73      145.13     13.93 o 
   3   6   6        0.37       -0.08     21.18 o 
   4   6   6        7.91       15.68     17.31 o 
   5   6   6       30.44       35.48     37.99 o 
  -7   7   6        5.30        6.77     15.42 o 
  -6   7   6       11.20       -5.27     16.29 o 
  -5   7   6       98.33      115.39     13.25 o 
  -4   7   6       12.81        5.23      9.48 o 
  -3   7   6        0.13        7.17      9.03 o 
  -2   7   6       80.92       77.47      8.98 o 
  -1   7   6      276.35      313.03     19.57 o 
   0   7   6       37.51       32.31     14.49 o 
   1   7   6        3.46       10.30     14.14 o 
   2   7   6       25.55       31.78     14.66 o 
   3   7   6        4.19        2.10     19.04 o 
   4   7   6       29.95       37.78     38.26 o 
  -6   8   6        1.70       -6.21     14.71 o 
  -5   8   6       76.18       90.02     15.61 o 
  -4   8   6        7.69       15.00     11.36 o 
  -3   8   6        3.00       17.11     13.58 o 
  -2   8   6        0.91       13.05     14.13 o 
  -1   8   6       58.26       74.29     20.11 o 
   0   8   6       18.25        3.70     15.76 o 
   1   8   6       36.45       20.12     16.05 o 
   2   8   6       46.94       50.24     20.37 o 
   3   8   6        3.77        8.52     20.55 o 
  -5   9   6        7.03       29.58     24.45 o 
  -4   9   6       19.98       33.38     14.90 o 
  -3   9   6       32.63       25.91     15.70 o 
  -2   9   6       37.14       32.86     16.58 o 
  -1   9   6       46.81       64.49     16.94 o 
   0   9   6        1.54       10.33     22.57 o 
   1   9   6       39.93       15.29     18.60 o 
   1 -11   7       43.45       31.29     27.61 o 
   2 -11   7       35.89       27.11     26.49 o 
  -1 -10   7        0.80       17.80     21.01 o 
   0 -10   7        1.60        7.78     24.63 o 
   1 -10   7        0.73        0.02     25.45 o 
   2 -10   7       67.41       62.86     25.40 o 
   3 -10   7        8.76       -2.91     19.19 o 
   4 -10   7       49.76       50.28     28.84 o 
   5 -10   7        1.03        6.81     27.53 o 
  -3  -9   7        8.06        2.97     20.13 o 
  -2  -9   7       24.78       35.40     19.20 o 
  -1  -9   7       17.39       39.49     24.16 o 
   0  -9   7        0.73       -8.53     23.26 o 
   1  -9   7        1.12       -3.57     22.89 o 
   2  -9   7      162.29      143.00     23.99 o 
   3  -9   7        0.04        3.42     24.53 o 
   4  -9   7        1.27        6.20     20.11 o 
   5  -9   7       98.99      104.27     21.34 o 
   6  -9   7        0.54       -6.58     21.00 o 
  -4  -8   7        2.68       12.20     14.52 o 
  -3  -8   7       20.51       13.85     18.44 o 
  -2  -8   7       21.86       17.86     17.45 o 
  -1  -8   7       95.69       92.71     16.89 o 
   0  -8   7       17.08       19.57     19.38 o 
   1  -8   7      127.08      111.45     20.22 o 
   2  -8   7       65.27       73.22     13.87 o 
   3  -8   7       38.43       49.92     18.01 o 
   4  -8   7       58.41       51.24     18.66 o 
   5  -8   7      206.94      224.27     25.34 o 
   6  -8   7        8.08        8.55     19.19 o 
   7  -8   7       19.78       10.41     21.24 o 
  -5  -7   7        4.41        7.84     16.19 o 
  -4  -7   7        6.67       23.73     13.44 o 
  -3  -7   7        2.58        3.89     13.59 o 
  -2  -7   7       87.46       99.58     15.69 o 
  -1  -7   7      131.23      134.88     14.96 o 
   0  -7   7       24.10       12.64     14.23 o 
   1  -7   7      254.59      246.06     17.87 o 
   2  -7   7      140.64      135.92     16.89 o 
   3  -7   7      270.83      241.85     17.70 o 
   4  -7   7       95.29       97.64     16.86 o 
   5  -7   7      250.05      243.14     18.96 o 
   6  -7   7       19.79       35.96     18.27 o 
   7  -7   7       77.80       78.81     16.99 o 
  -6  -6   7        1.64       12.48     21.32 o 
  -5  -6   7       56.88       56.87     14.14 o 
  -4  -6   7      240.88      248.04     14.14 o 
  -3  -6   7        0.46        3.28     11.26 o 
  -2  -6   7       20.61       21.10     10.80 o 
  -1  -6   7      284.99      309.61     13.42 o 
   0  -6   7       22.28       12.84     13.05 o 
   1  -6   7      121.98      111.53     11.36 o 
   2  -6   7        9.26       18.47     14.26 o 
   3  -6   7        0.67       -5.64     14.74 o 
   4  -6   7        6.22       11.94     15.06 o 
   5  -6   7      408.04      384.89     19.20 o 
   6  -6   7       94.87       79.87     14.83 o 
   7  -6   7       71.39       73.50     16.13 o 
   8  -6   7       93.35       98.13     22.57 o 
  -6  -5   7      101.40      113.12     22.07 o 
  -5  -5   7       82.02       57.67     12.96 o 
  -4  -5   7      105.83      121.09     13.78 o 
  -3  -5   7      138.75      150.58     12.17 o 
  -2  -5   7      123.96      118.92      9.45 o 
  -1  -5   7     1691.30     1740.66     49.87 o 
   0  -5   7       26.04       18.35     11.23 o 
   1  -5   7      718.17      661.02     44.43 o 
   2  -5   7      857.97      809.87     18.74 o 
   3  -5   7       37.73       27.15     13.30 o 
   4  -5   7       77.75       64.72     14.05 o 
   5  -5   7      201.48      209.21     14.49 o 
   6  -5   7       19.10       24.52     14.19 o 
   7  -5   7       41.60       38.57     15.93 o 
   8  -5   7       64.31       80.81     16.99 o 
  -7  -4   7       12.14        4.94     22.97 o 
  -6  -4   7       25.40       44.51     21.10 o 
  -5  -4   7      122.75      112.10     11.45 o 
  -4  -4   7      241.41      256.18     11.54 o 
  -3  -4   7      192.38      194.66      9.55 o 
  -2  -4   7      694.97      702.69     11.74 o 
  -1  -4   7      900.45      931.40     25.03 o 
   0  -4   7      261.99      270.36     11.92 o 
   1  -4   7      344.24      336.75     13.97 o 
   2  -4   7     1181.92     1103.38     64.02 o 
   3  -4   7       60.89       55.62      6.79 o 
   4  -4   7      544.28      510.33     19.12 o 
   5  -4   7      145.93      141.70     13.98 o 
   6  -4   7       27.22       23.63     14.55 o 
   7  -4   7       15.84        8.15     15.74 o 
   8  -4   7       80.26       91.47     18.00 o 
  -7  -3   7       13.53       17.12     21.58 o 
  -6  -3   7        2.64       -8.70     20.19 o 
  -5  -3   7        4.93        2.25      9.06 o 
  -4  -3   7      563.21      587.27     12.11 o 
  -3  -3   7       55.83       50.56      6.18 o 
  -2  -3   7      685.56      677.78      9.47 o 
  -1  -3   7      441.53      448.79      9.41 o 
   0  -3   7      150.05      154.08     10.08 o 
   1  -3   7      378.72      384.83     12.63 o 
   2  -3   7     1572.62     1666.94     17.65 o 
   3  -3   7      105.36      219.85     18.84 o 
   4  -3   7      309.12      296.40     13.44 o 
   5  -3   7      315.94      314.87     22.94 o 
   6  -3   7        5.75       12.36     16.73 o 
   7  -3   7        1.24       -2.82     15.97 o 
   8  -3   7       58.77       75.33     22.04 o 
  -8  -2   7       41.44       35.72     23.16 o 
  -7  -2   7       27.28       28.40     18.14 o 
  -6  -2   7        0.56        5.19     15.91 o 
  -5  -2   7        4.91        3.99     13.44 o 
  -4  -2   7      190.40      190.47      5.71 o 
  -3  -2   7      137.15      138.15      7.39 o 
  -2  -2   7      202.55      191.21      7.42 o 
  -1  -2   7      774.85      757.86      9.46 o 
   0  -2   7       52.61       45.99      6.16 o 
   1  -2   7      305.71      319.20      8.41 o 
   2  -2   7     1376.76     1448.46     19.96 o 
   3  -2   7      152.00      145.81     11.65 o 
   4  -2   7      336.55      327.99     15.66 o 
   5  -2   7      529.22      546.85     20.80 o 
   6  -2   7        5.22       11.65     18.66 o 
   8  -2   7       61.75       87.30     36.20 o 
  -8  -1   7       76.20       91.38     24.06 o 
  -7  -1   7       66.07       75.99     21.09 o 
  -6  -1   7       14.12       12.07     15.63 o 
  -5  -1   7      167.48      169.05     14.45 o 
  -4  -1   7      466.94      482.83     11.79 o 
  -3  -1   7      414.50      427.61     10.37 o 
  -2  -1   7      346.59      335.79      7.58 o 
  -1  -1   7     1563.97     1608.02     29.44 o 
   0  -1   7      456.84      485.32      7.71 o 
   1  -1   7      125.30      124.17      6.55 o 
   2  -1   7     1084.25     1086.96     17.70 o 
   3  -1   7      130.82      141.19     14.53 o 
   4  -1   7      547.20      566.69     19.38 o 
   5  -1   7       24.38       24.06     27.72 o 
   6  -1   7        1.36        2.89     15.17 o 
   7  -1   7       51.33       49.46     33.57 o 
   8  -1   7       15.48       17.19     38.33 o 
  -8   0   7       29.80       32.98     22.74 o 
  -7   0   7       16.40       43.13     19.99 o 
  -6   0   7       10.93       17.63     17.98 o 
  -5   0   7       44.17       35.60     10.14 o 
  -4   0   7      257.73      270.01      9.73 o 
  -3   0   7       14.15       16.03      7.84 o 
  -2   0   7       39.66       40.55      4.35 o 
  -1   0   7      353.13      310.36      7.98 o 
   0   0   7      551.63      566.64     12.70 o 
   1   0   7        9.59       10.11      9.76 o 
   2   0   7     1259.03     1258.61     27.79 o 
   3   0   7      525.79      522.94     24.73 o 
   4   0   7      190.70      193.35     25.13 o 
   5   0   7      479.47      521.16     14.84 o 
   6   0   7      208.91      181.28     32.06 o 
   7   0   7       94.40      112.15     35.86 o 
   8   0   7        1.16        9.32     37.81 o 
  -8   1   7        2.02       -6.46     30.78 o 
  -7   1   7       51.04       54.75     19.76 o 
  -6   1   7       27.49       27.09     13.04 o 
  -5   1   7      100.07       90.86      9.22 o 
  -4   1   7      204.17      195.86      8.85 o 
  -3   1   7        3.33        2.19      7.06 o 
  -2   1   7       24.12       26.91      4.16 o 
  -1   1   7      921.49      874.41     13.53 o 
   0   1   7      758.11      781.52     11.37 o 
   1   1   7       26.42       31.01      4.78 o 
   2   1   7      433.53      468.03     10.42 o 
   3   1   7      427.78      437.90     25.97 o 
   4   1   7      260.34      250.01     28.25 o 
   5   1   7      375.58      432.72     33.63 o 
   6   1   7      122.68      101.27     35.19 o 
   7   1   7       37.68       14.13     36.99 o 
  -8   2   7       14.56        4.14     28.91 o 
  -7   2   7      111.52      107.98     15.40 o 
  -6   2   7       69.31       73.57     13.32 o 
  -5   2   7      112.75       99.69      8.56 o 
  -4   2   7      166.63      180.70      8.44 o 
  -3   2   7      258.78      213.85     13.59 o 
  -2   2   7       71.03       76.26      7.48 o 
  -1   2   7      287.37      265.61      7.26 o 
   0   2   7      603.68      634.67     10.42 o 
   1   2   7      418.63      415.83     10.60 o 
   2   2   7      414.26      443.02     18.48 o 
   3   2   7       17.33       23.59     13.32 o 
   4   2   7        1.49        5.94     26.42 o 
   5   2   7      307.30      309.73     34.05 o 
   6   2   7      129.08       92.03     36.65 o 
   7   2   7        2.41       -1.94     39.89 o 
  -8   3   7       10.48        8.50     16.29 o 
  -7   3   7      143.49      148.97     15.95 o 
  -6   3   7      205.66      198.40     14.72 o 
  -5   3   7       44.63       43.28      8.02 o 
  -4   3   7      384.20      372.34      9.98 o 
  -3   3   7       64.40       59.40      5.12 o 
  -2   3   7       40.16       33.29      8.51 o 
  -1   3   7      103.79       91.61      6.32 o 
   0   3   7      367.27      370.37     11.38 o 
   1   3   7       53.33       59.04      5.10 o 
   2   3   7      360.19      372.28     12.15 o 
   3   3   7      139.38      132.85     15.59 o 
   4   3   7        0.51       11.97     14.47 o 
   5   3   7       65.57       56.07     34.66 o 
   6   3   7       83.50       59.56     39.42 o 
  -8   4   7        1.09        0.79     16.50 o 
  -7   4   7        0.93      -10.90     15.45 o 
  -6   4   7       72.97       61.02     14.82 o 
  -5   4   7        0.99        0.85      7.82 o 
  -4   4   7      396.17      384.70      8.68 o 
  -3   4   7      150.49      151.72      7.22 o 
  -2   4   7        0.59        0.29      7.90 o 
  -1   4   7     1118.98     1118.59     10.40 o 
   0   4   7      129.53      120.80      4.36 o 
   1   4   7        0.37       -6.17     10.96 o 
   2   4   7      185.60      204.97      7.55 o 
   3   4   7      238.36      240.89     29.93 o 
   4   4   7        3.26        4.61     17.97 o 
   5   4   7       78.18       82.09     37.64 o 
   6   4   7       36.37       43.19     38.98 o 
  -8   5   7       21.51       18.38     17.97 o 
  -7   5   7      109.11      124.89     17.58 o 
  -6   5   7        5.49        7.10     14.74 o 
  -5   5   7       11.31       10.45     11.89 o 
  -4   5   7       91.42      107.96      6.77 o 
  -3   5   7      256.07      266.75      9.41 o 
  -2   5   7        0.74        0.57      8.41 o 
  -1   5   7      542.91      485.95     11.14 o 
   0   5   7        4.11        5.84     14.13 o 
   1   5   7        0.08        4.93     12.45 o 
   2   5   7       34.01       37.94     12.59 o 
   3   5   7       79.99       74.03     18.06 o 
   4   5   7        8.45       -0.39     17.29 o 
   5   5   7       22.30       16.62     36.67 o 
  -7   6   7       55.07       62.78     16.30 o 
  -6   6   7        3.39        9.23     15.98 o 
  -5   6   7       23.36       32.38     12.70 o 
  -4   6   7       40.73       38.50      8.52 o 
  -3   6   7       82.30       82.16      8.64 o 
  -2   6   7      189.63      176.67      9.74 o 
  -1   6   7      116.98      116.50      7.78 o 
   0   6   7       30.32       32.04     13.11 o 
   1   6   7       78.19       54.20     14.16 o 
   2   6   7      111.92       88.06     14.72 o 
   3   6   7       21.08       11.94     19.03 o 
   4   6   7        4.28       -6.09     18.59 o 
  -6   7   7       32.88       28.60     14.85 o 
  -5   7   7        4.09       12.34     14.53 o 
  -4   7   7       28.32       31.55      9.33 o 
  -3   7   7       88.38       85.75      9.38 o 
  -2   7   7        1.09       12.80     22.17 o 
  -1   7   7       31.21       32.53     18.91 o 
   0   7   7      107.79      102.72     15.50 o 
   1   7   7        0.19        9.07     18.48 o 
   2   7   7       21.87       30.96     15.96 o 
   3   7   7       16.78       25.17     20.81 o 
  -5   8   7        2.28        3.26     13.74 o 
  -4   8   7       49.83       43.56     16.95 o 
  -3   8   7       49.11       49.54     12.57 o 
  -2   8   7        0.03        0.44     14.65 o 
  -1   8   7       37.39       22.44     21.48 o 
   0   8   7        2.55        0.18     17.07 o 
   1   8   7        0.01       10.48     16.96 o 
   2   8   7       12.97       -1.42     21.70 o 
  -3   9   7        0.80        5.20     18.21 o 
  -2   9   7        0.59       16.55     19.53 o 
  -1   9   7        0.35        0.82     17.37 o 
  -1 -10   8       42.89       46.52     21.38 o 
   0 -10   8       39.48       36.97     28.10 o 
   1 -10   8       10.20        4.04     27.88 o 
   2 -10   8       50.66       58.72     19.63 o 
   3 -10   8      146.40      160.02     29.66 o 
   4 -10   8        0.44       17.94     28.55 o 
  -2  -9   8        4.91        5.75     20.10 o 
  -1  -9   8       45.12       41.48     19.65 o 
   0  -9   8        4.25      -12.59     25.15 o 
   1  -9   8       12.44       12.09     23.00 o 
   2  -9   8       44.13       27.79     18.04 o 
   3  -9   8      135.92      160.97     21.77 o 
   4  -9   8       22.70       11.94     21.16 o 
   5  -9   8       22.57       20.38     22.22 o 
  -4  -8   8       16.04        0.39     14.99 o 
  -3  -8   8       31.97       37.09     18.69 o 
  -2  -8   8        1.05       -2.39     17.68 o 
  -1  -8   8       43.93       47.39     17.07 o 
   0  -8   8      113.28       96.06     21.80 o 
   1  -8   8       26.99       24.63     16.99 o 
   2  -8   8        3.64       -0.32     18.90 o 
   3  -8   8      189.26      181.49     20.09 o 
   4  -8   8        1.65        0.01     19.24 o 
   5  -8   8       43.31       46.59     20.29 o 
   6  -8   8       64.05       78.55     21.29 o 
  -5  -7   8        0.86        5.14     21.02 o 
  -4  -7   8        4.89       -2.01     14.12 o 
  -3  -7   8       94.03       87.59     13.98 o 
  -2  -7   8       33.74       34.66     16.11 o 
  -1  -7   8       47.36       46.26     15.62 o 
   0  -7   8      225.51      203.60     17.82 o 
   1  -7   8        3.30       -4.29     12.55 o 
   2  -7   8      208.13      207.31     18.64 o 
   3  -7   8      173.17      155.83     17.87 o 
   4  -7   8       63.98       67.73     18.01 o 
   5  -7   8       54.23       57.77     19.01 o 
   6  -7   8       51.73       70.67     16.31 o 
   7  -7   8        9.57       16.13     17.97 o 
  -5  -6   8       42.66       39.25     20.83 o 
  -4  -6   8        5.04        7.88     13.92 o 
  -3  -6   8       40.00       50.22     12.69 o 
  -2  -6   8        9.35        8.44     11.25 o 
  -1  -6   8       14.97        1.44     11.83 o 
   0  -6   8      577.92      543.63     14.86 o 
   1  -6   8      414.93      355.97     17.20 o 
   2  -6   8      316.20      276.82     17.40 o 
   3  -6   8      133.76      135.32     16.93 o 
   4  -6   8      105.51       96.33     16.99 o 
   5  -6   8       72.71       56.51     14.96 o 
   6  -6   8      102.64      115.90     17.05 o 
   7  -6   8       19.51       29.00     17.22 o 
  -6  -5   8      208.36      232.04     23.52 o 
  -5  -5   8        7.54       17.50     20.45 o 
  -4  -5   8       95.64       80.05     12.11 o 
  -3  -5   8       13.00       10.36     11.10 o 
  -2  -5   8        0.94       -4.67      9.43 o 
  -1  -5   8       79.38       56.79      9.17 o 
   0  -5   8       45.05       57.41     10.71 o 
   1  -5   8       27.23       29.72     13.72 o 
   2  -5   8       66.65       62.04     14.32 o 
   3  -5   8      240.75      210.62     13.52 o 
   4  -5   8      158.14      145.88     13.80 o 
   5  -5   8        1.74        0.61     14.57 o 
   6  -5   8      469.67      427.54     18.88 o 
   7  -5   8       50.28       42.86     17.24 o 
  -6  -4   8      176.80      210.48     22.70 o 
  -5  -4   8      141.91      162.79     20.97 o 
  -4  -4   8      237.91      224.11     12.04 o 
  -3  -4   8       58.58       67.56      9.57 o 
  -2  -4   8      274.52      261.16      8.96 o 
  -1  -4   8      435.85      405.45     12.53 o 
   0  -4   8      769.60      763.36     25.98 o 
   1  -4   8      116.38      115.52     13.08 o 
   2  -4   8        8.91        9.28     10.45 o 
   3  -4   8      542.36      596.16     18.56 o 
   4  -4   8       31.68       30.86     12.59 o 
   5  -4   8        5.94       -3.34     17.94 o 
   6  -4   8      265.25      252.86     16.97 o 
   7  -4   8       27.25       26.65     17.26 o 
   8  -4   8       20.50       19.84     18.35 o 
  -7  -3   8        0.33       -5.30     23.25 o 
  -6  -3   8       42.02       41.25     21.50 o 
  -5  -3   8      170.83      194.92     19.72 o 
  -4  -3   8      326.97      290.26      8.28 o 
  -3  -3   8      430.93      442.92     10.67 o 
  -2  -3   8      394.42      417.44     10.26 o 
  -1  -3   8      193.33      186.78      7.10 o 
   0  -3   8      542.43      529.88     11.60 o 
   1  -3   8      214.96      217.85      9.54 o 
   2  -3   8       95.76       84.33     10.84 o 
   3  -3   8      584.61      598.41     18.83 o 
   4  -3   8      135.61      132.19     13.57 o 
   5  -3   8       28.41       26.11     14.42 o 
   6  -3   8      118.35      117.43     16.90 o 
   7  -3   8       92.14       75.00     18.04 o 
   8  -3   8       24.54       33.22     23.78 o 
  -7  -2   8        0.17        7.96     19.24 o 
  -6  -2   8       63.04       61.87     17.52 o 
  -5  -2   8      138.42      155.24     19.10 o 
  -4  -2   8        1.12        0.01     11.94 o 
  -3  -2   8     1095.91     1017.90     51.80 o 
  -2  -2   8       18.69       27.09      7.48 o 
  -1  -2   8       85.84       86.92      5.84 o 
   0  -2   8     1374.50     1377.57     16.46 o 
   1  -2   8      300.94      317.55      9.33 o 
   2  -2   8       43.06       38.79      6.54 o 
   3  -2   8      429.98      426.64     14.93 o 
   4  -2   8      553.57      529.69     25.44 o 
   5  -2   8      173.78      150.22     15.89 o 
   6  -2   8       93.85       92.66     21.91 o 
   7  -2   8       77.09       83.95     35.76 o 
  -7  -1   8        3.56       19.05     21.30 o 
  -6  -1   8       11.02       12.67     16.37 o 
  -5  -1   8       22.01       19.84     11.10 o 
  -4  -1   8      144.42      134.64     10.93 o 
  -3  -1   8     1206.60     1208.22     16.61 o 
  -2  -1   8      195.40      203.13      7.91 o 
  -1  -1   8      376.93      392.64     12.14 o 
   0  -1   8     1000.39     1046.88     13.52 o 
   1  -1   8       40.84       35.34      5.46 o 
   2  -1   8       81.41       78.77      6.60 o 
   3  -1   8      767.02      875.54     20.95 o 
   4  -1   8      704.63      690.39     21.64 o 
   5  -1   8      111.15      106.45     29.36 o 
   6  -1   8      140.97      165.22     33.35 o 
   7  -1   8        8.43        4.54     34.99 o 
  -8   0   8       49.25       67.47     24.47 o 
  -7   0   8      183.45      170.20     22.92 o 
  -6   0   8       86.54      107.79     19.71 o 
  -5   0   8      113.61       98.17     12.05 o 
  -4   0   8        1.81        7.29     10.23 o 
  -3   0   8      877.44      918.64     15.69 o 
  -2   0   8     1217.70     1199.68     23.97 o 
  -1   0   8      920.93      977.23     17.09 o 
   0   0   8      716.73      750.74     12.12 o 
   1   0   8      186.99      192.88     12.97 o 
   2   0   8      107.05      105.45      8.61 o 
   3   0   8      145.65      178.55     24.61 o 
   4   0   8       13.34       12.91     26.74 o 
   5   0   8       35.32       43.46     29.17 o 
   6   0   8       95.25       96.11     34.09 o 
   7   0   8       17.49       -2.45     38.87 o 
  -8   1   8        1.35        4.88     23.49 o 
  -7   1   8        9.15       16.53     28.07 o 
  -6   1   8       64.58       85.50     14.79 o 
  -5   1   8       45.45       49.39     10.04 o 
  -4   1   8        7.87        9.71      8.65 o 
  -3   1   8       51.06       45.51      8.40 o 
  -2   1   8     1003.87      996.97     19.03 o 
  -1   1   8        6.76        2.73      7.10 o 
   0   1   8      750.05      779.81     21.74 o 
   1   1   8      474.13      463.32     11.34 o 
   2   1   8      307.23      299.64     11.03 o 
   3   1   8     1136.74     1174.69     33.92 o 
   4   1   8       38.72       57.39     28.45 o 
   5   1   8        3.13       10.56     32.44 o 
   6   1   8       56.01       50.99     34.67 o 
   7   1   8        2.51       17.59     39.15 o 
  -8   2   8        4.02       13.87     24.32 o 
  -7   2   8        5.63        7.66     15.78 o 
  -6   2   8      170.99      162.77     11.20 o 
  -5   2   8        6.37       19.93      9.39 o 
  -4   2   8       43.73       40.75      8.83 o 
  -3   2   8      136.77      131.56      9.27 o 
  -2   2   8      161.47      170.95      9.08 o 
  -1   2   8       32.63       28.11      8.56 o 
   0   2   8      769.23      795.21     25.13 o 
   1   2   8      686.96      713.85     13.30 o 
   2   2   8       89.84       82.03     10.18 o 
   3   2   8      321.19      345.30     17.55 o 
   4   2   8       56.40       53.37     29.98 o 
   5   2   8        5.47       12.74     32.38 o 
   6   2   8       59.05       81.91     36.69 o 
  -8   3   8        2.66       17.91     17.25 o 
  -7   3   8        2.58       -0.90     15.80 o 
  -6   3   8       22.84       19.83     14.80 o 
  -5   3   8       55.85       60.85      9.28 o 
  -4   3   8       46.45       51.33      9.36 o 
  -3   3   8      243.75      284.91     12.06 o 
  -2   3   8       14.16        8.37      7.66 o 
  -1   3   8       29.26       18.05      6.55 o 
   0   3   8      145.35      139.04     11.30 o 
   1   3   8      269.47      316.79     18.86 o 
   2   3   8      114.77       97.22     11.57 o 
   3   3   8      181.72      178.76     17.54 o 
   4   3   8       77.99       68.31     16.76 o 
   5   3   8        2.54       22.75     34.93 o 
   6   3   8        8.09        2.67     39.90 o 
  -7   4   8       19.23       20.77     16.49 o 
  -6   4   8       22.84       36.52     15.02 o 
  -5   4   8      179.13      165.78     11.67 o 
  -4   4   8       34.98       35.34      9.42 o 
  -3   4   8       34.33       39.43      6.57 o 
  -2   4   8       22.87       20.21      8.80 o 
  -1   4   8       95.10      165.00      9.58 o 
   0   4   8       53.32       50.82     11.93 o 
   1   4   8      493.67      494.94     14.85 o 
   2   4   8       21.62       11.94     12.15 o 
   3   4   8       28.19       27.27     17.87 o 
   4   4   8       60.11       69.15     18.32 o 
   5   4   8        0.98       -4.46     39.13 o 
  -7   5   8       21.60       21.80     16.77 o 
  -6   5   8       26.36       39.66     16.01 o 
  -5   5   8       98.00       93.11     13.41 o 
  -4   5   8        3.14        6.52      9.29 o 
  -3   5   8      263.08      260.41      9.21 o 
  -2   5   8       86.68       78.08      9.46 o 
  -1   5   8       13.07       13.55      9.25 o 
   0   5   8       74.36       70.50     13.29 o 
   1   5   8      132.47      145.74     14.19 o 
   2   5   8       46.23       43.10     14.37 o 
   3   5   8      131.10      124.44     19.09 o 
   4   5   8       93.15       77.92     20.08 o 
  -6   6   8       52.40       65.17     15.42 o 
  -5   6   8       16.88       19.66     13.80 o 
  -4   6   8       37.35       22.72      9.92 o 
  -3   6   8       72.13       73.11      9.00 o 
  -2   6   8      159.31      149.92     13.60 o 
  -1   6   8       30.12       -2.75     14.47 o 
   0   6   8        2.77       12.77     14.57 o 
   1   6   8       10.45        7.89     14.67 o 
   2   6   8      104.62       87.32     15.82 o 
   3   6   8       13.26        7.57     20.37 o 
  -5   7   8        0.45       -4.45     15.84 o 
  -4   7   8        9.30        9.47     12.39 o 
  -3   7   8        5.09        2.59     10.87 o 
  -2   7   8      140.45      153.68     35.41 o 
  -1   7   8       69.02       48.84     21.41 o 
   0   7   8       56.75       39.17     16.61 o 
   1   7   8        0.71        3.31     16.34 o 
   2   7   8        3.78        0.67     19.64 o 
  -4   8   8        0.03       -1.88     24.02 o 
  -3   8   8        0.35       10.28     16.79 o 
  -2   8   8      101.68      118.55     17.22 o 
  -1   8   8        1.77        7.53     32.53 o 
   0   8   8      131.73      113.57     18.78 o 
   1 -10   9       25.07       27.77     19.68 o 
   2 -10   9        0.23       -5.80     29.29 o 
  -2  -9   9       34.45       29.84     20.47 o 
  -1  -9   9       13.24        8.28     19.75 o 
   0  -9   9       63.54       67.50     19.95 o 
   1  -9   9       99.87       97.60     19.46 o 
   2  -9   9       15.43       43.55     22.28 o 
   3  -9   9        8.90       10.11     22.62 o 
   4  -9   9      196.88      203.50     28.27 o 
   5  -9   9       11.47       17.22     23.52 o 
  -3  -8   9        1.38        3.48     19.36 o 
  -2  -8   9       72.09       75.42     19.10 o 
  -1  -8   9        4.81        4.27     17.99 o 
   0  -8   9       36.62       28.52     13.46 o 
   1  -8   9       64.23       53.82     20.61 o 
   2  -8   9       27.22       38.30     26.12 o 
   3  -8   9       35.37       26.59     19.78 o 
   4  -8   9       62.10       78.34     21.19 o 
   5  -8   9       34.53       39.95     22.68 o 
   6  -8   9       26.14       27.38     18.39 o 
  -4  -7   9        6.43        6.24     14.76 o 
  -3  -7   9        1.20       16.97     14.22 o 
  -2  -7   9      327.00      320.96     32.74 o 
  -1  -7   9       48.05       33.54     14.44 o 
   0  -7   9       16.09       11.95     14.11 o 
   1  -7   9       97.14      114.28     19.17 o 
   2  -7   9      146.69      140.46     25.59 o 
   3  -7   9       48.40       53.90     18.54 o 
   4  -7   9      181.97      197.36     21.10 o 
   5  -7   9       29.27       42.58     16.82 o 
   6  -7   9       60.23       53.98     18.13 o 
  -5  -6   9        3.58       17.76     23.35 o 
  -4  -6   9      113.67      119.66     14.36 o 
  -3  -6   9        1.96       11.92     14.78 o 
  -2  -6   9      403.87      377.50     24.82 o 
  -1  -6   9        8.02        6.90     13.08 o 
   0  -6   9      220.07      181.01     13.94 o 
   1  -6   9      235.86      207.11     17.92 o 
   2  -6   9      103.55       97.18     17.25 o 
   3  -6   9       76.60       84.06     17.41 o 
   4  -6   9      235.18      258.68     16.39 o 
   5  -6   9       32.53       33.38     16.19 o 
   6  -6   9        6.84       18.79     16.93 o 
   7  -6   9       60.19       92.74     19.04 o 
  -5  -5   9        1.32       -7.69     22.26 o 
  -4  -5   9        3.15        5.01     12.04 o 
  -3  -5   9       66.37       35.13     10.99 o 
  -2  -5   9      317.28      323.08     12.46 o 
  -1  -5   9      375.63      374.63     20.46 o 
   0  -5   9       82.74       88.34     12.57 o 
   1  -5   9      891.76      802.46     41.77 o 
   2  -5   9      105.19       93.72     13.00 o 
   3  -5   9      104.88       93.32     13.77 o 
   4  -5   9      183.77      196.65     15.57 o 
   5  -5   9       14.86       15.49     15.87 o 
   6  -5   9        3.71       14.26     17.27 o 
   7  -5   9       62.92       81.47     18.72 o 
  -6  -4   9        2.75       -0.53     23.01 o 
  -5  -4   9      193.25      203.73     21.78 o 
  -4  -4   9       18.59       10.47     19.31 o 
  -3  -4   9        3.27        5.18      9.81 o 
  -2  -4   9       42.36       24.34      9.72 o 
  -1  -4   9      174.86      172.71      8.46 o 
   0  -4   9        5.02       -2.65      8.83 o 
   1  -4   9      581.86      552.47     14.47 o 
   2  -4   9      158.21      137.40     14.91 o 
   3  -4   9       65.42       55.20     13.63 o 
   4  -4   9      533.48      492.69     17.83 o 
   5  -4   9      105.86       96.42     15.80 o 
   6  -4   9        3.36        6.33     16.80 o 
   7  -4   9      114.03      106.86     19.02 o 
  -6  -3   9        3.19       -9.29     21.99 o 
  -5  -3   9      258.56      254.75     21.65 o 
  -4  -3   9       13.58       18.37     14.58 o 
  -3  -3   9      298.53      284.78     13.48 o 
  -2  -3   9      108.36      100.39      9.46 o 
  -1  -3   9      127.53      132.28      7.22 o 
   0  -3   9        0.77       -0.47      7.90 o 
   1  -3   9      442.09      454.09     14.25 o 
   2  -3   9      311.74      323.58     10.22 o 
   3  -3   9       43.24       39.23     13.52 o 
   4  -3   9      176.61      186.34     15.72 o 
   5  -3   9       60.55       55.07     16.49 o 
   6  -3   9        0.29       -1.99     17.60 o 
   7  -3   9       66.68       57.87     19.82 o 
  -7  -2   9        6.76        6.61     25.55 o 
  -6  -2   9       22.84        2.95     22.94 o 
  -5  -2   9      142.38      150.88     20.75 o 
  -4  -2   9      241.06      262.97     15.34 o 
  -3  -2   9      259.07      228.05     11.37 o 
  -2  -2   9      122.11      118.63      9.06 o 
  -1  -2   9       70.38       74.19      6.38 o 
   0  -2   9       13.85        8.63      7.57 o 
   1  -2   9      411.15      456.80     13.69 o 
   2  -2   9      360.77      372.85      7.84 o 
   3  -2   9       40.95       36.53     13.73 o 
   4  -2   9       55.47       42.40     14.68 o 
   5  -2   9      227.87      222.84     17.51 o 
   6  -2   9        9.01        3.46     21.86 o 
   7  -2   9       95.02       94.98     27.35 o 
  -7  -1   9       47.94       51.15     24.57 o 
  -6  -1   9        0.48        0.91     28.05 o 
  -5  -1   9      126.18      125.51     13.00 o 
  -4  -1   9       82.71       87.31     12.71 o 
  -3  -1   9        3.98        6.44     11.49 o 
  -2  -1   9      762.86      730.58     13.77 o 
  -1  -1   9      151.11      149.54      6.56 o 
   0  -1   9       33.26       35.53      7.73 o 
   1  -1   9      432.00      452.06     13.27 o 
   2  -1   9      336.30      330.90      8.93 o 
   3  -1   9        0.77       -4.88     13.33 o 
   4  -1   9      217.55      227.16     28.55 o 
   5  -1   9      334.43      342.48     33.40 o 
   6  -1   9        1.73        7.28     35.28 o 
   7  -1   9       33.46       52.66     37.32 o 
  -7   0   9       42.31       53.87     24.35 o 
  -6   0   9        2.85        5.51     20.97 o 
  -5   0   9       58.88       49.85     12.93 o 
  -4   0   9       75.80       74.17     11.85 o 
  -3   0   9       54.34       53.75     13.18 o 
  -2   0   9      782.51      808.50     18.89 o 
  -1   0   9       63.11       56.78      8.31 o 
   0   0   9      177.68      186.90     12.35 o 
   1   0   9      323.67      353.54     11.73 o 
   2   0   9      566.66      612.22     12.71 o 
   3   0   9      115.27      113.73     26.19 o 
   4   0   9      540.17      585.81     32.41 o 
   5   0   9      207.13      212.64     35.53 o 
   6   0   9        0.50       -4.01     35.14 o 
  -7   1   9       36.85       40.28     22.79 o 
  -6   1   9        8.18        9.46     13.14 o 
  -5   1   9      114.61      104.98     11.14 o 
  -4   1   9      304.47      318.48     12.01 o 
  -3   1   9       35.20       37.32      9.55 o 
  -2   1   9      513.57      530.49     17.19 o 
  -1   1   9      813.83      795.65     12.87 o 
   0   1   9      414.75      413.68     16.52 o 
   1   1   9        5.83        4.72     10.07 o 
   2   1   9        4.68        3.88     11.22 o 
   3   1   9       60.31       24.09     24.09 o 
   4   1   9       90.77       91.53     30.65 o 
   5   1   9      113.75       99.29     35.93 o 
  -7   2   9       23.39       35.04     16.86 o 
  -6   2   9        1.29        8.62     15.67 o 
  -5   2   9       70.76       74.03     11.03 o 
  -4   2   9      250.63      269.35     11.56 o 
  -3   2   9       63.06       47.12      9.74 o 
  -2   2   9      132.47      132.06      9.95 o 
  -1   2   9     1094.20     1081.50     14.10 o 
   0   2   9      409.14      434.07     15.28 o 
   1   2   9      851.64      853.60     15.08 o 
   2   2   9       28.95       34.79     11.28 o 
   3   2   9        4.06        0.73     16.97 o 
   4   2   9       86.19       90.79     31.94 o 
   5   2   9       71.40       80.61     37.17 o 
  -7   3   9       44.60       64.87     17.66 o 
  -6   3   9        0.75       -0.51     15.81 o 
  -5   3   9       75.09       68.69     10.58 o 
  -4   3   9       34.69       33.23     10.26 o 
  -3   3   9       32.83       26.35     10.05 o 
  -2   3   9      506.78      559.37     11.26 o 
  -1   3   9      356.70      347.34     11.12 o 
   0   3   9      203.67      221.42     12.76 o 
   1   3   9      579.19      614.95     15.15 o 
   2   3   9      153.89      192.19     22.90 o 
   3   3   9       14.01       22.25     18.14 o 
   4   3   9       53.61       72.13     34.62 o 
   5   3   9       11.20       44.18     38.65 o 
  -7   4   9        4.50       34.26     21.21 o 
  -6   4   9        6.75        5.01     16.04 o 
  -5   4   9       28.90       10.63     15.18 o 
  -4   4   9      124.01      124.37     11.11 o 
  -3   4   9        0.90        5.14      9.44 o 
  -2   4   9      195.66      213.25     10.90 o 
  -1   4   9        4.11       -5.72      9.75 o 
   0   4   9       79.86       67.22     12.96 o 
   1   4   9      248.23      245.65     14.72 o 
   2   4   9      245.62      239.27     15.06 o 
   3   4   9       77.49       47.98     19.47 o 
   4   4   9       10.27        7.06     19.24 o 
  -6   5   9        1.81        4.04     17.93 o 
  -5   5   9        0.72       -0.26     16.64 o 
  -4   5   9       34.81       23.60     10.48 o 
  -3   5   9        7.70        6.65      9.70 o 
  -2   5   9        1.20       -6.58     12.64 o 
  -1   5   9       64.67       65.17     14.12 o 
   0   5   9       10.27        7.99     13.91 o 
   1   5   9        5.61       -3.11     14.36 o 
   2   5   9      205.69      201.80     16.27 o 
   3   5   9       45.51       28.64     20.53 o 
  -5   6   9       61.78       74.01     14.83 o 
  -4   6   9       43.14       43.93     10.91 o 
  -3   6   9        1.94        3.72     14.26 o 
  -2   6   9       13.92       23.68     13.13 o 
  -1   6   9       69.63       60.53     15.79 o 
   0   6   9        0.14       11.83     15.52 o 
   1   6   9        4.28        4.98     16.29 o 
   2   6   9      175.46      159.68     17.89 o 
  -4   7   9       28.16       27.51     16.27 o 
  -3   7   9        0.05       -7.71     23.47 o 
  -2   7   9        2.02       22.45     28.91 o 
  -1   7   9        3.57       14.69     21.73 o 
   0   7   9       57.05       69.59     18.06 o 
   1   7   9        4.37        6.00     17.65 o 
   0  -9  10       25.36       19.36     20.93 o 
   1  -9  10       17.09        8.34     23.48 o 
   2  -9  10       26.91        5.84     23.65 o 
   3  -9  10        3.36        3.68     24.08 o 
  -2  -8  10       54.29       48.94     19.70 o 
  -1  -8  10       38.61       41.71     14.94 o 
   0  -8  10       46.99       41.02     17.53 o 
   1  -8  10       41.85       21.73     20.76 o 
   2  -8  10      119.42      119.80     22.27 o 
   3  -8  10       33.96       45.04     22.39 o 
   4  -8  10       10.03       23.18     22.48 o 
   5  -8  10       60.52       74.44     19.21 o 
  -3  -7  10        5.54       13.57     17.99 o 
  -2  -7  10        0.41       -3.53     13.91 o 
  -1  -7  10       84.35       79.51     16.32 o 
   0  -7  10       14.28       28.48     15.10 o 
   1  -7  10       25.39       31.22     14.69 o 
   2  -7  10       62.83       60.65     19.27 o 
   3  -7  10       69.99       62.07     20.10 o 
   4  -7  10        0.26       -3.70     16.54 o 
   5  -7  10       72.53       77.61     18.57 o 
  -4  -6  10       15.96       35.44     29.21 o 
  -3  -6  10       87.96       88.45     19.23 o 
  -2  -6  10       27.97       13.09     14.81 o 
  -1  -6  10      327.62      292.49     26.01 o 
   0  -6  10       81.57       86.36     14.29 o 
   1  -6  10        1.67       -3.51     13.42 o 
   2  -6  10      119.12      122.90     15.02 o 
   3  -6  10      128.30      134.43     16.41 o 
   4  -6  10       23.86        8.29     16.27 o 
   5  -6  10      158.59      154.57     18.57 o 
   6  -6  10       37.62       54.11     19.40 o 
  -5  -5  10       11.58       -0.55     23.61 o 
  -4  -5  10       16.68       22.74     21.27 o 
  -3  -5  10      183.35      175.97     12.83 o 
  -2  -5  10       62.12       48.43     11.71 o 
  -1  -5  10      195.80      192.94     14.48 o 
   0  -5  10       37.04       47.52     10.74 o 
   1  -5  10       25.83       21.44     11.09 o 
   2  -5  10      233.95      248.02     15.41 o 
   3  -5  10      218.63      194.07     16.02 o 
   4  -5  10        1.92        4.19     15.68 o 
   5  -5  10      194.24      203.28     19.09 o 
   6  -5  10       23.20       17.18     18.68 o 
  -5  -4  10       14.37       14.42     22.30 o 
  -4  -4  10       80.06       87.85     16.79 o 
  -3  -4  10      292.74      291.19     12.62 o 
  -2  -4  10       67.53       54.03     10.90 o 
  -1  -4  10      633.06      653.44     27.75 o 
   0  -4  10      501.93      508.95     25.10 o 
   1  -4  10       60.50       46.29      9.99 o 
   2  -4  10      217.30      237.70     15.79 o 
   3  -4  10       96.50      102.65     15.16 o 
   4  -4  10        0.18        7.50     16.13 o 
   5  -4  10      173.96      186.90     18.18 o 
   6  -4  10       31.99       30.66     19.14 o 
  -6  -3  10        4.66       18.50     24.38 o 
  -5  -3  10       21.31       21.79     22.43 o 
  -4  -3  10       45.86       36.17     15.47 o 
  -3  -3  10       48.91       67.95     14.11 o 
  -2  -3  10      113.08      135.88     10.47 o 
  -1  -3  10      303.19      324.53     15.02 o 
   0  -3  10      301.48      301.51     13.95 o 
   1  -3  10       27.52       18.45      9.45 o 
   2  -3  10      713.63      663.37     22.86 o 
   3  -3  10      373.80      378.65     23.91 o 
   4  -3  10       60.95       31.35     15.61 o 
   5  -3  10      204.19      190.81     18.67 o 
   6  -3  10      114.07      129.09     20.31 o 
  -6  -2  10       14.25       17.66     24.12 o 
  -5  -2  10        0.89       -5.16     15.73 o 
  -4  -2  10      302.28      289.74     16.73 o 
  -3  -2  10       18.89       34.21     13.61 o 
  -2  -2  10       15.97       21.41      9.03 o 
  -1  -2  10      212.94      210.71      8.30 o 
   0  -2  10      225.96      233.31      9.44 o 
   1  -2  10       32.66       22.61      8.10 o 
   2  -2  10      482.87      483.17     23.24 o 
   3  -2  10      253.26      263.85     16.87 o 
   4  -2  10      104.81       90.54     16.67 o 
   5  -2  10       22.52       21.10     22.22 o 
   6  -2  10       59.29       55.67     24.69 o 
  -6  -1  10       28.79       21.35     21.75 o 
  -5  -1  10        9.17        4.91     16.82 o 
  -4  -1  10      159.38      142.70     20.42 o 
  -3  -1  10      147.96      154.64     13.74 o 
  -2  -1  10       96.44       85.64     12.17 o 
  -1  -1  10       19.18       24.36      7.24 o 
   0  -1  10      275.39      286.53     11.62 o 
   1  -1  10       24.58        9.11     11.54 o 
   2  -1  10      282.39      288.79     14.92 o 
   3  -1  10      205.32      247.29     21.43 o 
   4  -1  10       10.85       14.63     21.57 o 
   5  -1  10       60.23       49.85     34.12 o 
   6  -1  10       30.41       45.12     36.87 o 
  -6   0  10       26.80       41.78     15.52 o 
  -5   0  10       10.98       19.03     14.19 o 
  -4   0  10       77.92       77.71     15.84 o 
  -3   0  10      297.93      314.04     17.21 o 
  -2   0  10        4.37        4.81     14.11 o 
  -1   0  10      139.61      153.43      9.70 o 
   0   0  10      256.31      264.92     14.29 o 
   1   0  10       19.59       13.84     11.25 o 
   2   0  10      203.90      234.93     19.10 o 
   3   0  10      129.09      153.35     28.69 o 
   4   0  10        7.97       20.99     30.47 o 
   5   0  10      132.18      149.71     35.88 o 
   6   0  10       42.32       20.94     40.91 o 
  -6   1  10        9.00       24.04     15.04 o 
  -5   1  10        0.37        4.67     13.55 o 
  -4   1  10       33.35       36.69     11.30 o 
  -3   1  10       27.63       33.41     12.24 o 
  -2   1  10        0.04        0.95     12.06 o 
  -1   1  10      264.17      262.09     10.31 o 
   0   1  10      234.62      257.65     11.51 o 
   1   1  10       44.95       32.62     13.05 o 
   2   1  10      347.10      340.03     27.26 o 
   3   1  10      317.65      333.19     31.76 o 
   4   1  10       52.88       38.19     31.62 o 
   5   1  10       65.92      101.51     37.59 o 
  -6   2  10       60.21       64.12     17.74 o 
  -5   2  10       17.07       20.87     11.66 o 
  -4   2  10      170.26      169.70     12.21 o 
  -3   2  10       20.12       23.75     10.71 o 
  -2   2  10       12.93       16.08     12.95 o 
  -1   2  10       12.11       13.41      9.61 o 
   0   2  10       93.76      115.05     12.76 o 
   1   2  10        5.67       10.34     11.99 o 
   2   2  10       43.97       39.55     12.35 o 
   3   2  10       78.00       95.75     29.06 o 
   4   2  10       54.96       65.09     34.98 o 
   5   2  10       74.66       78.67     41.15 o 
  -6   3  10      129.64      134.37     19.09 o 
  -5   3  10        8.67        5.16     11.69 o 
  -4   3  10       46.91       41.56     11.49 o 
  -3   3  10       90.28       88.99     11.30 o 
  -2   3  10       27.68       16.65     11.77 o 
  -1   3  10      290.90      272.81     13.79 o 
   0   3  10      160.45      167.22     13.76 o 
   1   3  10      173.31      151.23     14.04 o 
   2   3  10        8.01       13.22     18.22 o 
   3   3  10       73.72       82.30     20.30 o 
   4   3  10       71.86       66.09     34.94 o 
  -6   4  10       40.45       44.08     18.07 o 
  -5   4  10        1.33       -0.07     16.02 o 
  -4   4  10       55.62       57.67     11.09 o 
  -3   4  10      170.13      173.91     11.56 o 
  -2   4  10       69.39       69.25     12.27 o 
  -1   4  10      205.69      193.63     14.52 o 
   0   4  10      216.36      221.64     15.14 o 
   1   4  10       21.02       22.52     14.52 o 
   2   4  10       92.32       91.80     21.08 o 
   3   4  10        1.74       12.07     24.98 o 
  -5   5  10        2.91        2.73     15.21 o 
  -4   5  10       33.26       35.22     11.70 o 
  -3   5  10      103.43      109.48     13.34 o 
  -2   5  10        2.16        2.61     13.89 o 
  -1   5  10       22.53       17.90     14.85 o 
   0   5  10       73.75       82.08     15.65 o 
   1   5  10       20.50       32.34     15.75 o 
   2   5  10      104.90       79.41     21.86 o 
  -4   6  10        2.20        1.47     19.38 o 
  -3   6  10       94.19      103.49     13.71 o 
  -2   6  10        0.32       12.06     14.38 o 
  -1   6  10       12.47        8.62     21.48 o 
   0   6  10       30.94       35.88     16.94 o 
   1   6  10        0.28        9.30     17.34 o 
  -1  -8  11        0.81       -3.49     20.35 o 
   0  -8  11       27.49       29.50     17.72 o 
   1  -8  11       50.88       45.03     17.84 o 
   2  -8  11       22.62       22.38     21.94 o 
   3  -8  11       11.01        7.58     18.42 o 
  -2  -7  11        1.98        7.40     17.00 o 
  -1  -7  11       15.63        4.67     16.42 o 
   0  -7  11       70.64       72.44     16.77 o 
   1  -7  11      114.84      123.13     25.86 o 
   2  -7  11       72.21       57.32     16.98 o 
   3  -7  11       96.95      100.61     17.69 o 
   4  -7  11       17.49       17.98     18.41 o 
  -3  -6  11        2.65        9.07     21.52 o 
  -2  -6  11       21.93       36.99     15.12 o 
  -1  -6  11       21.09       19.54     15.01 o 
   0  -6  11      127.69      140.09     15.97 o 
   1  -6  11       59.67       68.59     12.44 o 
   2  -6  11        0.29        4.80     12.51 o 
   3  -6  11      121.23      131.43     17.02 o 
   4  -6  11       26.63       28.75     18.29 o 
   5  -6  11        6.68        0.17     35.19 o 
  -4  -5  11        1.86        1.41     23.05 o 
  -3  -5  11       15.28       22.61     17.59 o 
  -2  -5  11      254.72      256.53     27.58 o 
  -1  -5  11       19.03       26.25     14.52 o 
   0  -5  11      172.98      178.93     15.31 o 
   1  -5  11       42.19       48.99     11.72 o 
   2  -5  11        0.25        2.20     11.62 o 
   3  -5  11      218.14      190.44     18.51 o 
   4  -5  11       34.21       41.43     17.59 o 
   5  -5  11        0.17       -1.84     22.46 o 
  -5  -4  11       21.47       31.27     24.37 o 
  -4  -4  11        5.67        6.25     18.14 o 
  -3  -4  11        7.45        3.47     16.34 o 
  -2  -4  11        6.44       13.23     11.74 o 
  -1  -4  11        1.73       -3.50     12.33 o 
   0  -4  11      174.79      177.63     13.73 o 
   1  -4  11      213.98      248.46     15.77 o 
   2  -4  11        0.38       -2.41     14.49 o 
   3  -4  11       66.19       58.54     16.36 o 
   4  -4  11      181.13      166.19     18.40 o 
   5  -4  11        0.26      -11.63     18.78 o 
  -5  -3  11       40.83       43.07     23.72 o 
  -4  -3  11       20.29       10.12     16.45 o 
  -3  -3  11      292.39      295.33     20.47 o 
  -2  -3  11      222.55      242.90     15.13 o 
  -1  -3  11       12.88        9.08     12.73 o 
   0  -3  11      195.74      195.54     10.44 o 
   1  -3  11      213.17      228.88     14.66 o 
   2  -3  11        1.27        5.85     14.68 o 
   3  -3  11        4.04        9.25     15.54 o 
   4  -3  11      290.38      301.09     19.71 o 
   5  -3  11        0.11       -2.13     19.54 o 
  -5  -2  11       46.55       50.99     18.12 o 
  -4  -2  11      145.84      160.11     16.82 o 
  -3  -2  11       79.06       87.98     15.23 o 
  -2  -2  11      224.65      235.33     14.89 o 
  -1  -2  11        0.23       10.99     10.26 o 
   0  -2  11      421.30      420.02     12.52 o 
   1  -2  11      320.27      326.67     15.00 o 
   2  -2  11        0.07        3.07     17.30 o 
   3  -2  11      248.20      258.73     18.32 o 
   4  -2  11      306.76      344.17     24.22 o 
   5  -2  11        0.27        9.17     24.56 o 
  -6  -1  11        3.07       -5.08     31.66 o 
  -5  -1  11       39.44       50.63     19.11 o 
  -4  -1  11        9.83        8.93     17.93 o 
  -3  -1  11      141.26      152.45     18.26 o 
  -2  -1  11      245.72      254.43     19.11 o 
  -1  -1  11        2.73       16.06     15.38 o 
   0  -1  11      137.65      139.90     14.52 o 
   1  -1  11      235.03      243.73     28.19 o 
   2  -1  11       31.15       32.04     18.23 o 
   3  -1  11      304.05      315.10     26.42 o 
   4  -1  11       71.23       81.12     23.16 o 
   5  -1  11       21.26       14.56     25.77 o 
  -6   0  11        6.02       19.85     17.11 o 
  -5   0  11       82.27       75.75     18.51 o 
  -4   0  11        0.26        6.13     17.17 o 
  -3   0  11       21.67       28.58     16.34 o 
  -2   0  11      287.87      271.52     18.05 o 
  -1   0  11        7.03        6.25     16.71 o 
   0   0  11       60.77       59.55     14.48 o 
   1   0  11      250.05      270.40     13.97 o 
   2   0  11       79.57       70.82     18.82 o 
   3   0  11      172.97      151.72     22.60 o 
   4   0  11       58.12       74.06     33.58 o 
   5   0  11        7.66        1.56     38.83 o 
  -6   1  11       35.53       33.42     23.31 o 
  -5   1  11       41.28       40.52     15.03 o 
  -4   1  11       26.68       13.89     16.61 o 
  -3   1  11      106.25      106.50     14.79 o 
  -2   1  11      388.74      385.33     16.79 o 
  -1   1  11        0.66       -1.36     16.39 o 
   0   1  11       53.06       61.00     12.58 o 
   1   1  11       59.94       75.61     13.04 o 
   2   1  11        5.31        0.20     25.59 o 
   3   1  11      126.59      127.49     31.55 o 
   4   1  11      142.27      154.34     36.60 o 
  -5   2  11        1.86        9.04     12.88 o 
  -4   2  11       24.38       30.66     12.29 o 
  -3   2  11      106.83      118.41     14.98 o 
  -2   2  11       42.69       45.51     14.42 o 
  -1   2  11       32.79       28.71     12.85 o 
   0   2  11      355.25      376.38     13.88 o 
   1   2  11      400.08      419.71     15.85 o 
   2   2  11        7.19       14.08     28.44 o 
   3   2  11       39.08       31.61     32.86 o 
   4   2  11       30.08       46.93     38.55 o 
  -5   3  11       15.87        9.51     17.40 o 
  -4   3  11       17.70       11.79     12.46 o 
  -3   3  11        4.76       21.15     11.44 o 
  -2   3  11        4.54        6.73     12.87 o 
  -1   3  11      261.08      246.11     13.49 o 
   0   3  11        9.74        4.39     14.08 o 
   1   3  11       92.55       85.15     14.97 o 
   2   3  11        0.64       11.29     20.18 o 
   3   3  11       15.99       16.35     32.98 o 
  -4   4  11        4.87       -1.49     11.96 o 
  -3   4  11        7.50       20.99     15.22 o 
  -2   4  11        5.41       -4.10     13.19 o 
  -1   4  11       13.65       11.48     14.83 o 
   0   4  11        6.91        1.71     15.02 o 
   1   4  11       80.68       75.85     16.26 o 
   2   4  11       13.43       15.09     22.49 o 
  -3   5  11       25.89       27.03     14.32 o 
  -2   5  11       82.76       74.97     14.11 o 
  -1   5  11        6.48        5.00     16.17 o 
   0   5  11        0.39        7.93     16.58 o 
   1   5  11       24.74       27.34     21.90 o 
   0  -7  12        3.90       -0.32     16.84 o 
   1  -7  12       16.36       28.69     17.18 o 
   2  -7  12       49.68       62.13     17.92 o 
  -2  -6  12       58.20       48.24     30.31 o 
  -1  -6  12       48.95       52.04     15.99 o 
   0  -6  12        2.12        1.91     18.76 o 
   1  -6  12      124.23      124.53     18.25 o 
   2  -6  12       73.86       59.81     16.73 o 
   3  -6  12        0.99        4.22     17.76 o 
  -3  -5  12       29.50       20.79     19.30 o 
  -2  -5  12       39.66       24.94     21.25 o 
  -1  -5  12      116.99      108.97     15.21 o 
   0  -5  12        3.96        2.14     14.47 o 
   1  -5  12       81.07       88.64     21.03 o 
   2  -5  12      139.84      139.87     17.57 o 
   3  -5  12        4.31        4.46     18.02 o 
   4  -5  12      112.38      113.63     19.58 o 
  -3  -4  12        5.26       15.68     17.52 o 
  -2  -4  12       75.21       55.64     16.55 o 
  -1  -4  12      103.62      117.95     15.19 o 
   0  -4  12        0.07       11.03     18.43 o 
   1  -4  12      138.43      130.76     21.86 o 
   2  -4  12       95.42      119.71     16.34 o 
   3  -4  12       22.37       -2.27     17.33 o 
   4  -4  12       60.40       53.58     19.71 o 
  -4  -3  12        1.41        4.17     18.14 o 
  -3  -3  12        0.17       -0.08     16.54 o 
  -2  -3  12       32.16       35.59     15.25 o 
  -1  -3  12       37.08       47.81     13.79 o 
   0  -3  12       64.19       58.29     18.62 o 
   1  -3  12      214.52      190.56     15.43 o 
   2  -3  12      184.38      172.77     17.50 o 
   3  -3  12        3.65       -8.46     18.04 o 
   4  -3  12        3.89        9.59     18.51 o 
  -4  -2  12       33.61       27.60     21.12 o 
  -3  -2  12        0.16        1.69     16.43 o 
  -2  -2  12       67.91       65.17     15.27 o 
  -1  -2  12       99.79      120.79     17.03 o 
   0  -2  12       59.71       54.30     18.39 o 
   1  -2  12       33.81       27.51     13.79 o 
   2  -2  12      110.33      117.12     16.67 o 
   3  -2  12        6.06       -2.01     22.84 o 
   4  -2  12        5.77       -6.18     23.14 o 
  -4  -1  12       70.90       85.23     19.87 o 
  -3  -1  12        3.84       10.44     19.33 o 
  -2  -1  12       81.54       85.58     18.74 o 
  -1  -1  12      226.96      211.03     29.69 o 
   0  -1  12        1.25       -7.60     27.13 o 
   1  -1  12      100.07       87.82     18.86 o 
   2  -1  12      180.02      195.09     22.03 o 
   3  -1  12       24.82       28.01     25.11 o 
   4  -1  12      119.68      131.28     26.35 o 
  -5   0  12        8.82       23.07     20.28 o 
  -4   0  12       93.93      123.42     19.89 o 
  -3   0  12        6.06        8.35     18.33 o 
  -2   0  12        5.67       15.88     17.57 o 
  -1   0  12      252.69      281.70     31.84 o 
   0   0  12        3.40      -12.41     29.76 o 
   1   0  12       80.93       86.88     18.47 o 
   2   0  12       75.56       69.69     21.59 o 
   3   0  12      112.09      115.74     23.96 o 
   4   0  12       27.74       28.12     26.38 o 
  -4   1  12       35.47       49.93     21.08 o 
  -3   1  12       29.97       43.22     18.50 o 
  -2   1  12       17.60       14.19     18.24 o 
  -1   1  12      253.46      244.69     33.30 o 
   0   1  12       43.54       47.32     19.96 o 
   1   1  12       22.48       18.93     19.68 o 
   2   1  12       62.29       47.50     24.52 o 
   3   1  12       38.66       32.77     24.61 o 
  -4   2  12       88.87       92.88     16.68 o 
  -3   2  12      137.57      149.09     17.00 o 
  -2   2  12      107.28       98.59     14.90 o 
  -1   2  12       17.16       16.18     17.13 o 
   0   2  12        1.61       17.43     16.99 o 
   1   2  12        7.94       13.95     20.13 o 
   2   2  12      104.31      121.01     30.75 o 
  -4   3  12       27.82       22.89     15.75 o 
  -3   3  12       38.47       35.02     14.96 o 
  -2   3  12      239.47      217.95     15.78 o 
  -1   3  12      180.78      200.79     19.29 o 
   0   3  12       11.92       11.17     20.29 o 
   1   3  12       61.05       81.27     21.56 o 
  -2   4  12       51.74       42.58     15.10 o 
  -1   4  12      102.69      103.74     18.87 o 
   0   4  12       27.79       34.53     16.40 o 
  -1  -5  13       26.10       31.97     34.22 o 
   0  -5  13       82.38       74.66     23.11 o 
   1  -5  13        4.23       -3.05     23.45 o 
   2  -5  13       19.10       38.98     23.35 o 
  -2  -4  13        1.68        2.07     21.08 o 
  -1  -4  13       62.57       32.81     30.31 o 
   0  -4  13      126.92      113.14     21.33 o 
   1  -4  13       35.71       37.19     22.01 o 
   2  -4  13       13.00        6.53     21.65 o 
   3  -4  13      223.74      213.64     20.13 o 
  -2  -3  13        0.31       -2.20     33.08 o 
  -1  -3  13       42.58       22.23     29.19 o 
   0  -3  13       31.08       28.17     20.07 o 
   1  -3  13        3.92       -1.50     21.21 o 
   2  -3  13       56.52       41.20     21.89 o 
   3  -3  13      166.74      181.64     19.77 o 
  -3  -2  13       75.31      113.18     22.95 o 
  -2  -2  13        0.37       10.49     21.54 o 
  -1  -2  13       71.26       97.60     31.96 o 
   0  -2  13      113.76       75.87     34.30 o 
   1  -2  13       41.95       20.27     36.00 o 
   2  -2  13       76.00       85.48     21.07 o 
   3  -2  13       71.54       73.95     24.76 o 
  -3  -1  13       90.43       86.51     21.57 o 
  -2  -1  13       23.80       19.29     20.58 o 
  -1  -1  13       13.42        9.31     32.21 o 
   0  -1  13       53.73       45.87     32.13 o 
   1  -1  13       49.91       33.82     33.40 o 
   2  -1  13       29.73       18.77     24.97 o 
  -3   0  13       34.11       43.44     20.55 o 
  -2   0  13        0.58       -6.89     20.47 o 
  -1   0  13       35.79       16.87     30.01 o 
   0   0  13      129.28       97.82     36.59 o 
   1   0  13        5.59       10.53     38.58 o 
   2   0  13       66.47       87.46     23.68 o 
  -3   1  13       10.34       28.95     20.48 o 
  -2   1  13       12.42        6.84     20.58 o 
  -1   1  13        4.69       29.09     22.17 o 
   0   1  13      141.65      140.02     37.12 o 
   1   1  13        1.68       -8.65     39.08 o 
  -2   2  13       69.26       79.15     17.59 o 
  -1   2  13        5.01       -4.64     22.18 o 
   0   2  13      105.09      112.84     40.22 o 
                                                 
